# Supplementary material for: A multiscale 3D chemotaxis assay reveals bacterial navigation mechanisms
Source: Commun Biol. 2021 Jun 3;4:669. doi: 10.1038/s42003-021-02190-2 (PMC8175578; doi:10.1038/s42003-021-02190-2)
Supplement: Supplementary file 3 — Supplementary Data 1 [file 42003_2021_2190_MOESM3_ESM.xlsx]

## Sheet: Fig 1
Figure 1d
zmax (µm)	zmin (µm)	vd (µm/s)	vd_SEM	v (µm/s)	v_SEM
35	30	0.200256	0.171287	30.2213	0.18894
30	25	1.75465	0.445614	30.0417	0.157747
25	20	2.48099	0.359745	28.7059	0.156331
20	15	3.57297	0.577049	30.4746	0.144034
15	10	3.00871	0.574818	29.6911	0.136107
10	5	3.55583	0.399505	29.2995	0.158008
5	0	3.618	0.498864	29.077	0.232455
0	-5	3.49602	0.389796	29.5941	0.207594
-5	-10	3.35081	0.514431	29.5445	0.110204
-10	-15	3.21535	0.406972	29.3495	0.185222
-15	-20	2.94847	0.418214	29.5906	0.131071
-20	-25	2.52835	0.458673	29.6448	0.141645
-25	-30	1.94735	0.363272	30.115	0.118636
-30	-35	0.355092	0.217627	30.2196	0.14618

## Sheet: Fig 2
Figure 2c
thetamax (°)	thetamin (°)	dfw (s)	dfw_SEM	dbw (s)	dbw_SEM
180	144	0.6409	0.0364	0.5794	0.021
144	108	0.6818	0.0455	0.5857	0.0223
108	72	0.6559	0.0428	0.5929	0.0247
72	36	0.6822	0.0446	0.5901	0.0222
36	0	0.7071	0.0418	0.611	0.0229
Figure 2f
	dfw (s)	dfw_SEM	dbw (s)	dbw_SEM
UP	0.7837	0.0246	0.6554	0.0133
PERP.	0.7465	0.0271	0.6395	0.015
DOWN	0.7129	0.0222	0.6131	0.0123
Ratio estimate (slope)	1.181
Ratio SEM	0.032

## Sheet: S Fig 1b
x (µm)	Fluorescence intensity (a.u.) given time after closing device (minutes)
	30	50	60	90	120	130	150	170	190	210	230	250	270
1355	74.7833	69.9141	68.55	68.5256	68.0679	66.8859	65.6205	65.9256	66.109	65.0885	65.141	65.5872	64.5744
1354.02	75.4192	70.1167	69.3731	68.7308	67.9449	67.5577	66.4449	65.9141	66.6628	66.2821	66.1551	65.9936	64.5949
1353.04	75.45	71.109	69.8256	69.7949	69.4949	68.2115	67.2346	66.5115	67.2462	66.368	66.7885	66.3897	65.8372
1352.07	75.0641	71.4244	70.3103	69.3833	69.1038	67.9936	67.4885	67.109	67.9538	66.4282	67.1385	66.0962	66.2013
1351.09	75.6	70.982	69.9423	69.5821	69.6538	68.3397	67.8526	66.9833	68.1141	65.9949	67.3846	65.9833	65.9423
1350.11	76.1538	71.1205	70.6833	69.9064	70.0577	69.0449	68.0859	66.4859	67.7872	66.3141	66.8308	66.8923	65.9859
1349.13	75.4551	71.3705	69.8885	69.7064	69.9179	68.941	67.541	67.1821	68.0628	67.0462	66.6333	66.8731	65.45
1348.15	75.3141	71.65	70.9769	70.1628	70.0128	68.7705	67.5744	66.8538	68.091	67.3064	66.991	67.3013	65.8077
1347.18	76.4449	71.6679	70.4782	69.2974	70.4218	68.2949	68.0846	67.3718	67.8372	66.8615	66.5269	67.0615	65.7641
1346.2	76.0449	72.0513	70.7115	69.3269	70.5	68.6154	68.1397	66.709	68.232	67.382	68.1385	67.5103	66.2064
1345.22	76.8987	72.1359	70.6128	70.05	70.518	68.6859	68.1051	67.4205	68.4218	66.7641	67.3397	67.6577	65.5026
1344.24	75.7115	71.0628	70.6705	70.1923	70.3705	68.5269	68.2333	67.4692	68.9603	66.9974	67.3577	67.8218	66.0436
1343.26	76.2205	71.6103	70.7923	70.5551	69.6308	68.341	67.9667	67.4141	68.3218	67.2179	67.4179	68.2474	66.0333
1342.29	76.4692	72.091	70.8179	69.8962	70.0141	68.3987	68.1667	67.3064	67.4538	67.1987	67.5641	67.8513	66.4564
1341.31	76.1833	72.0679	70.6051	69.5051	70.0385	69.2949	68.2256	66.7269	68.4564	67.1756	67.5128	68.018	66.4359
1340.33	76.8244	72.0321	71.5564	70.7628	69.9628	69.1526	68.8654	67.3974	68.7885	67.6244	67.0487	67.7615	66.1808
1339.35	76.9321	72.1282	71.1064	70.8321	70.0808	69.1718	68.5872	66.6359	67.7346	67.5885	67.4897	67.4385	66.8987
1338.37	77.0795	71.6756	70.9923	70.4205	69.8385	68.7769	68.4603	67.8987	68.0526	67.05	67.7795	67.5128	66.2
1337.4	77.459	72.091	70.8538	70.8474	69.741	69.0038	68.5615	67.1167	68.0269	67.1923	67.3744	67.7923	65.9667
1336.42	77.4987	71.4692	71.0731	70.518	70.6115	69.1718	68.6821	67.3705	68.0577	67.2372	67.5385	68.2179	66.5205
1335.44	76.6705	72.2872	70.6051	71.0987	69.35	68.5615	68.5808	67.3295	68.3333	66.9692	67.691	67.5269	66.6641
1334.46	76.5679	71.6872	71.3744	70.6641	69.9782	68.9885	68.8397	67.6795	68.141	67.5846	67.0808	67.6436	66.6192
1333.48	76.2487	72.632	71.0615	70.2308	70.4282	69.0359	68.5551	67.6731	67.5974	67.2795	68.3077	67.709	67.2718
1332.51	76.6141	71.8577	71.7026	70.1256	70.3013	68.4397	68.3615	67.3667	68.1359	67.4103	67.7282	67.0859	66.4949
1331.53	76.9846	71.5051	71.191	70.8192	70.4308	68.7103	67.882	67.6679	68.3526	67.2231	67.2577	67.6833	66.5808
1330.55	76.5538	71.5936	71.3385	70.3564	69.8077	68.4641	68.0295	67.3346	68.1064	67.3038	67.9256	67.3141	66.2641
1329.57	76.5962	71.6744	71.0846	71.0013	70.5795	68.7923	68.0295	66.8974	68.0205	67.1051	66.8833	67.7269	66.8564
1328.59	76.6731	71.8474	71.2885	70.8077	70.1436	69.0244	68.35	67.2923	68.8167	67.0795	66.9154	67.2205	66.6692
1327.62	76.6269	72.7795	71.0192	70.8538	70.7821	69.1795	68.1192	66.9423	67.4397	67.6051	67.5897	67.9731	66.9859
1326.64	76.1705	71.9731	71.2923	70.7551	70.3885	69.0064	68.1308	66.8359	67.9013	67.5269	68.4333	68.1769	66.8192
1325.66	76.5244	72.3744	71.509	70.5692	69.9641	69.709	68.4885	67.2462	67.3962	67.0474	68.2154	67.9936	66.9769
1324.68	76.9103	72.3346	71.7051	70.5654	70.2282	68.5782	67.8744	66.6949	67.9474	68.5897	68.2244	67.5987	66.459
1323.7	76.6308	71.518	71.2628	69.941	70.3923	69.5154	68.7705	67.9026	68.3026	67.9295	67.9667	67.6423	66.3321
1322.73	76.55	71.7333	71.2833	71.1372	70.0526	69.7282	68.2833	66.6756	67.9641	67.6423	67.7	68.0038	67.009
1321.75	76.8526	72.1103	71.2	70.7577	70.3551	69.4436	68.0474	67.4474	68.309	68.3513	67.9321	68.3	66.5615
1320.77	76.8385	71.6859	71.1269	70.4782	70.9705	69.1615	68.6962	67.9333	68.1705	67.4551	67.7538	67.7179	66.7577
1319.79	76.6436	72.4654	71.1128	70.5974	70.4551	69.3077	68.6756	67.2282	68.0628	68.5474	68.441	68.3782	66.7577
1318.81	76.9103	71.6397	71.7705	70.3641	69.8551	69.7295	68.0346	67.5782	68.3949	67.5346	68.8115	68.1295	66.5436
1317.84	76.391	72.3179	71.2603	70.641	70.2359	69.0244	68.559	67.7141	68.7667	67.7397	68.4974	68.2423	67.35
1316.86	76.7821	72.2833	71.3654	70.5872	70.2154	69.1654	68.0949	67.9718	68.6	67.859	68.109	67.3885	67.0603
1315.88	76.6577	72.8218	71.609	71.0308	70.4936	69.9872	68.3282	67.7359	68.2782	68.6667	67.9051	67.6564	67.3846
1314.9	76.6154	72.2346	71.0026	70.9115	70.1846	69.7705	67.7808	67.4192	68.5128	68.1346	68.0449	67.6192	66.6167
1313.92	76.7167	72.2782	72.0526	70.3013	70.6205	69.6205	68.2526	67.0013	68.0436	68.0308	67.5808	67.5474	66.8321
1312.95	76.9218	72.2346	70.9205	70.7667	70.9782	70.0526	67.8308	67.4641	68.5282	67.659	68.2333	67.2205	66.8897
1311.97	76.4885	72.0026	71.3385	71.1154	70.7167	69.5487	67.8744	67.6218	68.0987	68.4256	67.0231	68.0885	66.809
1310.99	77.1782	71.2128	71.3103	71.0103	70.4141	69.6628	69.0359	67.5705	68.5718	67.9295	67.8795	68.4115	67.2423
1310.01	76.5013	71.7205	71.5462	70.959	71.3718	69.1244	68.65	68.0244	67.7846	68.3538	68.0269	67.8	67.4295
1309.03	76.6628	71.7628	71.3641	70.9462	70.7423	69.5513	68.0603	67.7333	68.5244	67.8551	67.7103	67.2654	66.691
1308.06	76.9885	71.8064	71.5346	71.8038	70.4769	70.1744	68.5744	67.7859	67.9769	67.7179	67.6462	67.482	67.8667
1307.08	76.3846	71.4628	71.2385	71.3872	70.1731	69.9769	69.0064	67.9064	68.2333	67.5679	67.8987	67.4218	67.5962
1306.1	76.659	71.4256	71.7538	71.4872	71.2013	70.7718	68.1244	67.9526	68.7782	67.8423	67.9167	67.9244	67.0782
1305.12	77.2833	71.5372	72.2423	71.3436	71.2897	70.1103	68.8064	67.7641	68.8244	68.0333	67.6359	67.4205	66.9192
1304.14	76.959	72.2718	71.7808	70.7897	70.9154	70.0897	68.6154	68.4872	68.0103	67.6295	67.7	66.7692	67.7154
1303.17	77.0397	71.8205	72.009	71.0692	71.0795	69.9756	68.9731	67.7949	68.3423	68.0462	67.8282	67.4872	67.5128
1302.19	76.9449	71.8308	71.8923	71.6231	71.6692	69.8372	68.6769	67.3718	67.9218	68.2705	67.7885	67.9256	67.3551
1301.21	76.8513	72.1474	71.6641	71.35	70.909	70.0038	68.8667	67.4256	68.9731	68.0936	68.0359	67.7974	67.732
1300.23	76.5564	71.8615	71.3615	71.5923	70.7538	70.5269	69.3731	67.5026	68.4654	67.9192	67.5038	67.8756	68.0436
1299.25	76.759	71.7859	71.2449	71.1756	70.8462	69.5013	69.3705	67.4449	68.4538	68.3667	67.8564	68.2141	67.7821
1298.28	76.482	71.9026	71.8128	71.2179	70.6987	70.0103	69.2795	67.3692	68.3615	67.7026	68.0064	67.8808	67.4
1297.3	76.4231	71.6372	71.6885	71.3526	71.4513	69.6103	68.9231	67.7564	68.1987	67.882	68.0141	68.45	67.2385
1296.32	77.5128	72.0782	72.1103	71.2628	71.0385	70.2949	68.7833	68.0782	68.2372	67.6026	68.4013	68.0795	67.7077
1295.34	76.8769	72.0154	71.8769	71.0885	70.5615	69.7141	68.8051	67.6449	69.0167	67.4808	67.8974	67.8756	67.9833
1294.36	76.0833	71.8449	71.4167	71.9718	70.8962	69.8615	69.0244	67.868	68.3603	68.191	68.2051	67.7962	67.5564
1293.39	76.7205	72.1167	71.109	71.4577	70.6551	70.25	68.9654	67.8244	68.1397	67.882	68.3615	68.1372	66.9679
1292.41	77.3013	72.609	71.6808	71.0218	70.7167	69.5859	68.6526	67.6744	67.9603	67.6487	68.5821	67.859	67.341
1291.43	75.8859	72.3949	71.6936	71.2103	70.8538	70.2513	68.8513	67.0846	68.2474	68.1487	68.7667	67.791	67.8013
1290.45	76.6115	72.4513	71.7628	71.0962	70.4321	70.9192	69.0282	67.6564	69.0833	68.3103	68.5628	68.1949	67.018
1289.47	76.9218	71.6538	72.2205	70.5679	70.6192	69.6718	68.8744	67.559	69.0987	67.6705	68.3872	67.8808	67.4808
1288.5	77.3026	72.5231	71.2474	70.9179	71.0603	69.8346	69.1051	68.1936	68.7718	68.0064	68.618	67.7859	66.8872
1287.52	76.9538	71.8885	72.2487	71.2513	70.8141	70.2167	69.6462	67.9192	68.7282	67.8744	69.1821	67.6859	67.1974
1286.54	76.1936	71.8	72.6808	71.3218	70.9705	69.4782	68.8346	68.3705	68.9346	68.1256	68.5603	67.5641	67.7244
1285.56	76.9667	71.8154	71.6859	70.8333	71.0628	70.309	69.3397	68.191	68.6603	67.8615	68.9218	68.2179	67.3846
1284.58	76.5705	71.4564	72.3744	71.0667	70.5551	70.5103	69.382	67.5974	68.2295	67.8615	68.2603	67.2833	67.5551
1283.61	76.8897	71.9833	71.6897	71.2564	69.9372	70.6833	68.8218	67.3795	68.4256	67.9308	68.8808	67.8962	67.5026
1282.63	77.0526	71.7256	72.2372	71.2795	70.8692	70.1013	68.4436	68.0795	68.5192	67.95	68.8731	67.5897	67.6154
1281.65	76.5744	72.4321	72.1654	71.1833	70.441	69.632	69.0372	67.75	68.7077	67.741	68.8256	68.1846	67.7218
1280.67	77.5295	72.2385	71.9603	71.2372	71.2705	70.1167	68.7115	68.1641	68.2872	68.2897	69.382	67.8359	66.9077
1279.7	77.4872	71.868	72.0897	71.3013	71.0936	69.9936	68.6692	68.45	67.5115	68.1987	68.841	68.0897	67.9282
1278.72	76.7	71.9282	71.9526	71.3859	71.2846	70.3051	68.6372	68.5897	68.4026	68.4308	68.7603	67.4628	67.7154
1277.74	77.2423	71.2782	71.8154	71.8705	70.9	70.0769	69.1333	67.5538	69.0769	68.0782	69.018	67.3244	67.2769
1276.76	76.4308	71.9679	71.4333	71.8231	71.3397	69.8936	69.4769	68.4051	67.9321	68.5128	68.4795	68.1462	67.8615
1275.78	77.0385	72.4577	72.0769	70.9026	71.1244	70.3372	68.6846	68.2859	68.3564	68.1923	69.8103	68.2641	68.0577
1274.81	77.3397	72.4513	71.6564	71.3987	70.2936	69.4603	69.1462	67.4192	67.8077	68.3487	68.1462	68.1282	68.1795
1273.83	77.7308	72.0282	71.382	70.9859	70.7821	69.9962	68.2192	67.891	68.5269	68.0949	67.8051	67.8372	67.9603
1272.85	76.9923	72.5897	71.85	71.6295	70.7551	69.5692	68.8872	67.8487	69.0564	68.5526	67.9667	68.3103	68.4615
1271.87	76.4321	71.7756	71.3397	71.2372	70.9782	70.0538	69.191	67.9615	68.4769	68.5603	67.9026	68.0115	67.2064
1270.89	76.7897	72.4141	71.4449	72.6551	70.3154	69.6308	69.109	68.2769	68.5654	68.1936	68.2192	68.2397	67.891
1269.92	77.2141	72.6256	71.7615	72.4192	70.3782	69.3231	68.8654	67.6897	68.2731	68.5833	68.7974	68.0808	67.3359
1268.94	76.6513	72.7385	71.5897	71.891	70.3859	70.4333	69.3321	67.6526	68.8795	67.5321	68.891	67.9667	67.4
1267.96	76.95	72.4603	71.0103	71.5205	70.2141	68.8218	68.3526	67.2923	69.0385	68.4526	67.8282	67.8487	67.7667
1266.98	76.5321	72.2128	71.8615	71.9577	70.3167	69.7064	68.5821	67.5436	68.5564	67.8872	68.0077	67.6962	67.4282
1266	76.6795	72.8372	71.9949	71.9256	70.1295	69.5513	68.9538	68.1333	68.5897	68.1654	68.5372	68.191	67.6872
1265.03	76.8026	72.0897	71.4667	71.3487	70.8231	69.0885	68.5718	67.4141	68.3705	67.7064	68.7026	68.1962	66.8936
1264.05	76.3705	72.6359	71.4551	71.2038	71.1897	70.0936	69.0769	67.7782	68.1436	68.0051	68.0667	68.2385	67.3487
1263.07	76.4923	72.0474	71.7513	71.3462	71.1192	69.441	68.6115	68.0192	68.0808	67.991	68.2846	68.7449	67.309
1262.09	76.5218	72.6692	71.9167	72.2	70.8205	69.6551	68.7385	67.7244	68.5013	67.9167	68.2385	68.0897	67.1436
1261.11	76.4205	72.4449	71.4987	71.4308	70.7397	69.7974	68.6385	67.9397	68.3769	68.5321	68.4782	68.1423	67.0026
1260.14	75.9218	72.6923	71.7987	72.2077	70.5269	70.1923	68.7692	68.2987	68.659	68.5269	68.3115	67.6782	66.6795
1259.16	76.4641	72.3872	71.2487	71.8308	71.2833	70.5359	68.8692	68.5167	68.5	68.8487	67.5782	68.2244	67.1654
1258.18	76.7282	72.6756	71.8962	71.2641	70.6423	69.9526	69.0103	68.0808	68.9654	68.4179	68.2269	67.6795	67.1256
1257.2	76.4859	72.5513	72.3949	71.2449	70.9974	69.8436	69.3423	67.9718	68.9115	68.0731	67.8295	67.4308	66.5923
1256.22	76.8346	72.2462	71.9885	71.5782	70.7423	69.6013	68.1359	68.3667	68.4551	68.2962	68.632	67.5756	67.0833
1255.25	77.0564	71.9462	72.0974	71.3256	70.9128	70.2462	68.9103	67.6744	68.391	67.982	68.632	67.8231	67.3115
1254.27	76.2962	72.5385	71.1308	71.8308	70.4205	70.3244	69.0577	67.6949	69.3295	68.3385	68.3654	67.5756	66.7333
1253.29	76.632	73.018	71.4833	72.5769	70.6462	69.8744	68.3808	68.018	68.8231	68.1718	68.0897	67.4679	66.9346
1252.31	76.8321	72.5987	72.1308	71.5821	70.9308	70.2359	68.6256	67.7769	69.018	68.7628	68.6487	67.8192	67.0103
1251.33	76.7231	72.4962	71.6667	71.8269	70.5628	69.6372	68.4244	67.609	68.8782	68.4333	68.3179	67.3333	67.4795
1250.36	76.5397	72.7128	71.9526	71.6872	71.0282	70.4205	68.8167	67.6423	68.4897	68.2128	68.4564	67.6872	67.4756
1249.38	75.8372	72.6885	71.1538	71.7615	71.2962	69.3692	68.7115	67.5987	68.6987	68.2474	68.3564	67.5154	67.5295
1248.4	76.1833	72.6244	71.6449	71.382	70.6577	69.8808	68.8667	67.3885	68.8846	68.2705	67.9833	66.9705	67.359
1247.42	76.6359	73.3795	71.391	71.7782	70.809	69.2897	68.6205	67.0667	68.1462	68.0551	67.7295	67.0769	67.7077
1246.44	76.8256	73.0962	72.0167	72.2295	70.7359	69.5795	68.5692	67.3654	68.2333	68.3064	67.6654	67.5897	67.3205
1245.47	76.5513	72.5282	72.0167	72.1654	70.8218	69.6282	68.7269	67.5936	68.4333	67.6564	67.5679	67.8026	67.7744
1244.49	76.4744	72.3192	71.5308	71.3551	70.8051	70.3295	68.1936	67.7282	68.2923	68.3372	67.8628	67.209	67.4744
1243.51	76.3333	72.0603	71.7821	71.6256	70.4051	69.8051	68.8256	67.3064	68.3013	67.9385	67.6756	67.7667	66.7346
1242.53	76.4744	72.5885	71.2051	71.8782	71.0526	69.8577	68.6282	67.6038	67.9423	67.4487	67.9051	67.6282	67.1308
1241.55	76.4782	72.9936	71.2821	71.4795	70.8346	69.8885	68.8333	67.268	67.8962	67.9641	67.4115	67.5397	67.5026
1240.58	76.7077	72.7269	71.5372	71.8513	71.2667	70.3769	69.0833	67.1577	68.1897	67.2474	67.9987	67.6756	66.9474
1239.6	76.9333	72.9474	70.6244	71.4974	70.5282	70.3462	68.8218	67.3859	68.5679	68.2231	67.4679	67.5923	67.2077
1238.62	76.5987	72.0205	70.7872	71.0103	70.9346	70.141	67.7987	67.741	68.2436	68.0321	67.5474	68.1603	66.7218
1237.64	77.2538	72.5	71.5308	71.4333	71.5141	70.0295	68.8538	67.5141	68.3949	68.0218	68.2833	67.7013	67.2615
1236.66	76.7115	72.6026	71.6513	71.4167	70.9974	69.909	68.2026	67.541	68.5513	67.6667	68.8487	68.1667	67.3769
1235.69	76.4628	72.2256	71.2295	71.5872	71.4026	70.6385	68.5885	67.0667	68.5256	67.8128	67.9013	67.6513	67.0731
1234.71	76.6756	72.5795	71.6462	70.9154	71.0615	70.2462	68.4654	67.1269	68.0833	67.3385	68.2564	67.5333	66.6038
1233.73	76.4449	72.1654	72.0321	71.2744	71.7462	70.509	68.7833	67.1244	68.3449	67.5449	67.9641	68.0449	67.0474
1232.75	77.3705	72.5244	71.9192	71.3628	71.2269	70.4423	68.7833	67.4115	68.5679	67.7167	68.1603	68.0128	66.6141
1231.77	77.3718	73.0397	71.5667	70.7654	71.7256	70.2333	68.2372	67.441	68.0487	67.1513	68.3077	67.9833	67.0564
1230.8	77.1949	72.7077	72.0423	70.8859	71.9103	70.2833	68.4897	66.7654	67.7141	67.6244	67.2	67.7513	66.6538
1229.82	77.2346	72.1026	71.3897	71.9244	70.3449	70.1769	68.1897	67.1449	67.7346	67.4167	67.7538	68.4487	67.1051
1228.84	76.8359	72.5436	71.5167	71.6051	70.7474	69.8436	68.368	66.8115	68.8513	67.0513	67.6897	67.9064	67.5064
1227.86	77.0564	72.3474	71.2218	71.2859	70.6705	69.7808	68.6615	66.8923	67.7923	67.768	67.6244	68.0615	67.6821
1226.88	76.5603	72.0269	71.0205	71.4731	71.409	70.4487	68.8359	67.1897	67.9385	67.3987	68.0128	68.6846	67.4346
1225.91	77.0692	72.1013	70.5859	71.4744	71.991	70.141	68.2513	67.1513	68.3038	67.459	68.1	68.1821	67.7718
1224.93	75.7654	71.9628	71.2821	71.791	71.4423	70.2128	68.2731	67.6333	68.1974	67.3026	68.1167	68.1346	67.3718
1223.95	75.8462	73.0641	71.1115	71.2141	70.7603	70.1962	68.3436	67.882	68.5141	67.4064	67.959	67.9346	66.7667
1222.97	75.8269	72.459	71.4192	71.2513	71.2167	70.2487	68.7167	67.7692	68.1603	67.6782	67.6744	67.8308	67.6846
1221.99	76.6923	72.6962	71.6692	70.9346	71.4603	69.9885	68.4064	66.9885	68.0974	67.2449	68.3244	68.3859	66.2705
1221.02	76.8423	72.591	71.632	70.5872	70.4218	70.6308	68.2205	68.2987	67.982	67.6615	67.9436	68.0628	66.4077
1220.04	76.3103	72.6705	71.8628	70.559	71.2641	70.0974	68.2833	68.2692	68.2167	67.3667	67.7128	68.15	67.1487
1219.06	77.0115	72.8949	71.6538	70.7462	70.8359	69.8269	68.7282	68.0949	68.6795	68.6641	67.5205	68.0628	66.7308
1218.08	76.9526	72.0731	71.8744	71.3897	70.8846	69.8385	69.3359	67.1679	67.8295	68.0115	67.9859	67.8192	66.4167
1217.1	76.982	72.6577	71.4833	71.2833	71.4013	69.9385	69.0731	67.091	68.2974	67.6	67.4359	67.5833	67.1115
1216.13	76.8705	72.9679	71.4744	70.9974	70.791	69.732	68.5731	67.7333	67.8282	67.1385	67.2064	67.3654	67.0462
1215.15	76.4269	72.8192	71.7359	71.6346	71.2577	69.6744	68.309	67.5705	68.1064	67.5808	67.9859	67.5436	66.9564
1214.17	76.8731	72.6615	71.9885	71.009	71.2256	69.3756	69.118	67.4231	68.0449	68.0718	67.1295	68.482	66.8218
1213.19	76.9231	72.7603	71.6936	71.5077	71.209	70.7795	69.1372	67.6487	67.3615	67.4179	67.85	68.7218	67.0487
1212.21	76.6962	72.2308	72.0256	71.3474	71.0128	69.8795	68.6731	68.3	68.2192	67.618	67.7218	68.3731	67.2308
1211.24	76.4833	72.5064	71.4	71.7551	70.4859	69.9064	68.5679	67.9256	68.1423	67.7192	67.741	68.2154	67.1359
1210.26	77.1397	72.6372	71.3731	71.5564	70.4026	69.5487	68.9333	68.0487	67.9115	67.9718	67.3769	68.6551	66.5846
1209.28	76.55	72.2064	71.509	71.4577	70.6577	70.2641	69.1	67.8436	67.75	68.25	67.3051	68.0821	67.4051
1208.3	76.8128	72.5436	71.5359	71.141	70.8282	69.9372	68.9628	67.6128	67.891	67.7782	67.4897	68.1231	67.3667
1207.32	76.8308	72.0974	70.6923	70.6769	71.309	69.9038	69.0231	67.8295	67.9449	68.0679	67.8218	68.1808	67.3692
1206.35	76.1603	71.6962	70.9833	70.8667	70.7474	70.1769	69.1154	68.4295	68.4218	68.259	67.7244	68.1962	67.0013
1205.37	77.1141	71.909	70.7821	71.8718	71.3128	69.9923	68.6897	67.7	67.8744	67.8692	66.9372	68.2923	67.3718
1204.39	76.7256	71.9308	71.1333	71.7282	70.8795	70.5654	68.9154	68.4103	68.3013	67.8462	68.3692	68.0705	66.7077
1203.41	76.7346	72	71.3462	71.1526	71.6449	69.4654	68.4615	68.3449	68.4628	67.8667	67.5333	68.4256	67.0859
1202.43	76.4321	71.9808	71.6821	71.4077	71.2141	69.9064	68.5513	68.8974	67.9026	67.3923	67.4423	68.5205	66.6436
1201.46	76.5949	71.5436	71.209	71.2641	71.1346	69.518	68.191	68.15	68.0526	67.0051	67.509	68.9192	66.2
1200.48	76.5359	71.7744	71.518	72.0487	71.291	69.3192	69.009	67.8667	67.991	67.3397	68.4872	68.5936	66.6885
1199.5	77.0013	71.3077	71.5936	71.0462	70.5026	69.6103	68.7744	67.9615	67.9462	67.618	67.5513	68.3321	66.8282
1198.52	76.4808	71.2141	71.6641	71.5756	70.7205	69.3897	68.2667	68.3077	67.9641	67.7026	67.4269	68.5615	67.118
1197.54	76.741	71.5974	71.6756	71.8064	71.0692	70.0192	68.4038	68.0782	68.4551	67.191	67.2103	68.0564	66.609
1196.57	76.4231	71.4538	71.9462	71.1987	70.991	70.1051	68.641	67.8115	67.8641	67.2064	67.2551	68.3359	66.9615
1195.59	76.5731	72.0397	71.4231	71.4564	70.8718	69.9	68.591	68.041	67.2923	66.9551	67.7833	68.1692	67.4436
1194.61	76.4872	72.5923	71.0192	71.9641	71.1833	69.6423	68.4026	67.3692	67.541	67.3256	68.4077	68.6731	66.8769
1193.63	76.6154	71.5615	71.5756	71.5397	70.8577	70.4192	68.7885	67.2282	67.3782	67.3782	67.4692	68.3872	66.7833
1192.65	76.3603	71.9744	71.4295	71.2244	71.7026	69.4038	68.8885	67.9295	67.7167	67.4359	67.5692	68.9705	66.8077
1191.68	76.4987	71.3128	71.4628	71.7923	71.041	69.8974	68.1628	67.768	68.159	67.0923	67.9064	68.3372	67.2974
1190.7	76.1244	71.1833	71.1897	71.8359	70.2141	69.7718	68.1538	67.4897	67.8064	67.2333	67.3192	69.1744	66.9231
1189.72	76.7756	71.7769	71.3833	71.4692	70.0808	69.6769	68.8551	67.5269	67.609	67.3949	67.4526	68.0923	66.9859
1188.74	76.0064	71.3346	71.9731	71.2026	71.2282	69.7526	68.6769	67.3141	68.109	67.1205	67.732	68.2551	67.3141
1187.76	76.1718	71.041	71.6397	71.35	71.7013	70.4769	69.041	67.8795	67.8526	68.2808	67.7462	68.2833	66.5359
1186.79	77.0346	71.0564	71.6038	72.6	71.0077	69.5821	69.0449	67.9551	67.6744	68.2026	67.7885	68.1308	66.6474
1185.81	76.6846	71.6513	71.2846	71.7769	71.0564	69.8628	68.7872	68.0051	67.6474	67.9359	68.0987	68.268	66.6103
1184.83	75.7141	71.9321	71.4859	71.65	71.2359	69.6615	68.1244	67.8436	68.1192	67.7756	67.6385	68.5462	66.4538
1183.85	77.0654	71.4974	71.5423	71.0282	70.8667	69.6795	68.5859	67.8551	68.232	67.3897	67.9244	67.4705	67.4718
1182.87	76.6167	72.4885	72.3551	71	70.5513	69.5308	68.5218	68.5346	68.3577	68.0641	67.7256	67.7667	66.9308
1181.9	77.0103	72.3372	71.141	71.0038	70.5013	69.9641	68.4987	68.7641	67.6077	67.6103	68.0833	67.7231	66.3
1180.92	77.4205	71.9628	71.7	71.15	70.6692	70.4244	68.9705	67.8103	67.4026	67.9897	68.2667	67.8833	66.7359
1179.94	76.6705	71.5628	71.9333	70.9974	71.0474	69.6974	69.3449	67.6731	67.1705	67.5987	67.5513	67.9538	67.2846
1178.96	76.5026	72.0782	72.3731	71.5628	70.5974	69.6256	68.5256	67.6051	67.8667	67.6205	68.3731	68.4705	67.0795
1177.98	77.3615	72.3577	71.7487	71.1744	70.4859	68.9218	68.5205	67.0205	68.0782	67.8038	68.1192	68.1885	66.9756
1177.01	76.359	72.4064	72.0205	70.6244	71.2372	69.8321	68.4551	67.2731	67.9051	67.8526	68.4551	68.5205	67.0487
1176.03	77.0308	72.5808	71.1987	71.2295	70.5423	69.5667	68.9744	66.809	68.5564	68.1141	68.2628	68.5526	66.8513
1175.05	76.2615	71.9962	71.8179	71.6013	70.3103	69.9513	68.5744	68.3269	68.4615	67.65	68.8128	68.4385	67.3949
1174.07	76.4	71.9462	71.8295	70.9167	71.3744	69.9795	68.7359	67.4641	68.2692	67.8962	69.1564	68.4705	66.8538
1173.09	76.7064	71.0487	72.3449	71.5154	70.9244	69.5154	68.8231	67.8064	67.8564	67.6923	68.7179	68.3231	67.3231
1172.12	76.6192	71.7756	71.4872	72.0013	71.1385	69.6603	69.0436	67.6987	68.3179	67.9603	69.4872	68.9718	67.6808
1171.14	76.5667	72.0256	71.4756	71.7397	71.4385	68.7308	69.1526	67.5051	68.7397	67.7833	68.409	68.4962	67.4128
1170.16	76.0013	72.2333	71.4308	70.8615	70.741	69.2218	68.6064	67.5231	68.8385	67.7295	69.132	68.1885	67.2308
1169.18	76.3808	71.6718	72.2115	71.5462	71.018	69.6821	68.9077	67.8167	68.1205	67.4	68.0269	68.9218	66.4462
1168.2	77.041	72.0026	71.759	71.3974	70.9641	69.0051	69.2821	67.2667	68.6026	67.5769	68.4372	69.0513	67.3692
1167.23	77.4038	71.409	72.4321	71.1949	70.8936	69.8192	69.0974	67.5795	68.3218	67.8077	68.8179	68.0872	67.0423
1166.25	76.8115	71.9192	72.4064	71.7128	70.4615	69.5872	69.2141	68.0449	68.241	67.9244	68.4564	67.6718	67.341
1165.27	76.6705	72.0949	71.9474	72.35	70.2744	70.4244	68.8692	67.9654	68.9077	67.4833	68.5256	68.2385	67.6423
1164.29	76.8936	72.2282	72.3192	72.0821	71.1397	69.6731	69.4141	68.0026	68.5859	68.4154	67.8295	67.5256	67.2346
1163.31	76.5718	71.7295	71.8436	71.9397	70.5962	69.8167	68.5782	67.9551	68.3872	68.1756	68.3641	68.1974	67.4179
1162.34	76.85	71.8897	72.1962	70.982	71.1667	69.6026	68.6128	67.4269	68.3013	68.3859	68.4282	67.8449	67.3705
1161.36	76.1705	71.8346	71.9718	71.441	70.7026	69.4115	68.2269	67.8654	68.7397	68.3577	68.2769	68.459	67.8103
1160.38	76.0538	71.7987	71.909	70.8962	70.5923	69.9756	69.1526	67.9154	69.0051	68.5167	68.1231	68.1692	67.5192
1159.4	76.3308	71.8269	72.2833	70.268	70.1205	69.2051	69.1962	67.8282	69.4359	68.4256	68.4833	67.4718	67.768
1158.42	76.5962	72.3577	71.8949	71.8115	70.7603	69.4782	68.9744	67.4718	69.0397	68.4897	68.4167	67.8769	67.6256
1157.45	75.8244	71.6026	72.4487	71.0667	70.4987	70.1115	68.4487	67.9923	68.7308	67.7577	69.0962	69.0026	66.9962
1156.47	76.2154	71.5359	72.4833	71.1474	70.3013	70.0859	68.7385	67.9051	68.6718	68.3372	68.8192	68.7923	67.5705
1155.49	76.6141	71.8179	71.7628	70.8115	70.7987	69.9885	68.5833	68.0167	68.7115	68.1628	68.2936	68.4872	67.7179
1154.51	76.1333	71.7897	71.7103	70.7808	70.7692	69.9808	68.3526	67.4269	68.6	68.2269	68.0385	68.7295	67.5474
1153.53	76.991	72.3205	71.941	71.0423	70.9026	69.4218	68.2487	68.2205	68.7731	68.5346	68.2769	68.5359	67.3564
1152.56	76.6218	72.391	72.3295	70.9333	70.7974	69.7821	68.2192	67.5423	69.0244	68.2808	68.6692	67.9256	67.6756
1151.58	75.9577	72.6308	71.9295	70.8051	70.5846	70.2795	68.9949	67.6064	68.5269	68.2192	68.9526	68.5231	67.5218
1150.6	76.0846	71.9923	71.7641	70.9846	70.8756	70.5949	68.5077	67.2897	68.4154	68.3615	68.8808	68.768	67.2756
1149.62	76.2846	72.0641	71.6962	71.8372	70.6654	70.1436	68.4077	67.6833	68.1987	67.9692	68.6462	68.191	67.4064
1148.64	76.4936	71.7577	71.5744	71.2372	70.6141	70.1385	68.9064	67.8282	68.3936	67.7474	68.3808	69.1526	67.0436
1147.67	76.0756	71.791	71.5974	71.1692	70.1795	70.1859	69.0333	67.9115	68.2423	68.8128	68.6962	68.6359	67.0756
1146.69	76.4756	71.9795	72.7333	70.5859	70.4231	70.591	67.9949	67.5885	68.4936	68.1513	68.8026	68.3282	66.8077
1145.71	76.3474	71.909	71.8577	70.9859	70.4436	69.809	68.7808	67.3244	69.0641	68.1846	68.4308	68.0949	67.1474
1144.73	75.6949	71.5923	71.7474	70.1769	69.9756	70.1372	68.7205	67.6744	69.1474	68.3949	68.3885	68.6667	67.659
1143.75	75.8333	71.9179	71.6359	70.3436	70.3872	70.0205	68.5654	67.9731	68.7705	68.2026	68.991	68.8628	66.6667
1142.78	75.8346	71.5103	71.6551	70.4	71.1949	70.4885	69.4167	67.8756	67.9449	68.0397	68.8128	68.8962	67.2808
1141.8	75.8192	71.7487	71.9513	70.7372	70.5846	70.2103	68.6526	67.1372	69.1949	68.2218	68.8346	68.4949	66.9667
1140.82	76.5346	72.1615	72.1987	70.2167	70.5244	69.8654	68.7718	66.9487	68.7962	68.1564	68.7756	67.9641	66.7654
1139.84	75.9423	71.7423	72.3346	70.9295	70.4538	70.0744	68.5731	67.1667	68.45	68.5218	68.6462	67.9936	66.5436
1138.87	76.3692	71.9115	71.9128	70.6167	71.0346	70.4628	68.4064	67.6192	68.6397	68.6974	69.0949	68.2846	67.45
1137.89	75.9846	72.0744	72.791	70.7051	70.4705	69.8808	68.7051	67.0077	69.1231	68.5372	68.5833	68.5282	67.0897
1136.91	75.1987	71.8308	72.3064	71.4192	70.2372	70.1897	68.0808	67.4449	69.1718	68.859	68.6397	68.4872	67.2346
1135.93	75.5141	71.7308	71.6308	70.6115	70.4256	69.7026	68.2667	67.0821	69.0051	68.1	68.75	68.5987	66.8885
1134.95	76.2538	72.1038	71.159	71.1526	70.2295	70.2667	68.0577	67.3385	68.8859	68.2385	68.5577	68.1346	67.4526
1133.98	76.1231	72.2923	71.55	71.2795	69.9513	69.8833	67.841	67.7551	68.6833	69.0641	68.6872	68.4205	66.9859
1133	75.7936	71.9923	71.8795	70.9513	69.8115	69.9667	68.7577	67.4205	68.9295	68.0628	68.2141	68.6859	67.3487
1132.02	75.6615	71.7551	71.5833	70.5654	69.5103	70.3744	68.8218	67.8038	68.6397	68.2179	68.3372	67.9603	67.268
1131.04	75.8385	71.8103	71.4385	71.3462	70.2744	69.7372	69.1872	66.868	68.7731	68.55	69.0372	68.0564	67.2577
1130.06	75.4436	72.4654	72.2487	71.1744	70.2013	70.1577	68.482	67.6846	68.4859	67.7269	68.591	68.2462	67.5526
1129.09	75.9051	71.9615	72.0128	70.9962	69.6064	69.6064	68.4564	66.9308	68.2782	68.2077	68.1731	67.7513	67.791
1128.11	75.2295	71.9833	71.0833	71.0808	70.2897	69.8192	68.0462	66.85	69.3526	68.7526	68.1769	68.2385	67.291
1127.13	75.7872	71.9013	72.2462	71.2577	70.0603	69.6731	68.6474	67.4654	69.0526	68.9731	68.5551	67.7167	67.2936
1126.15	75.4538	71.7846	72.2526	70.7667	69.9397	69.9872	67.9141	67.4705	68.991	69.1821	67.5769	68.2731	67.4064
1125.17	75.909	71.9885	71.8538	70.4731	70.4756	69.5577	68.2538	67.4218	67.8346	68.7782	68.2218	68.8769	67.3167
1124.2	76.3718	72.0244	72.5154	71.0115	70.618	69.3923	68.6564	66.4897	69.241	67.4372	67.9372	68.1038	66.4923
1123.22	75.1385	71.8449	72.3385	70.2244	70.2756	69.3769	68.1654	67.259	68.2603	67.7603	68.5923	68.9987	67.1564
1122.24	75	71.2346	72.4654	70.1705	70.8449	69.709	68.2769	67.4782	67.9551	67.4449	68.2077	68.8231	67.7154
1121.26	75.2051	71.368	72.0346	70.8462	70.0808	69.309	68.9603	67.1654	67.6705	67.768	68.2564	67.8013	66.9436
1120.28	75.8192	71.6795	71.7987	70.5423	70.2308	69.9551	67.9397	67.2949	68.2538	67.4474	68.1526	68.1205	66.9462
1119.31	76.2141	71.8782	71.2795	70.9397	70.1577	69.7897	68.3269	67.3154	68.6282	68.5026	68.159	68.4577	67.109
1118.33	76.009	71.741	71.7936	71.118	70.5013	69.2192	68.8615	67.3846	68.0436	67.2808	68.359	68.6859	67.3167
1117.35	76.0564	71.6833	71.2385	70.1654	69.791	69.4744	68.6244	67.2051	68.3385	67.8064	68.4692	68.5321	66.8077
1116.37	76.1859	71.2269	71.9564	70.5423	69.7372	69.459	68.7628	67.3795	68.5	67.7308	67.9962	68.1962	66.8795
1115.39	76.0615	71.4103	71.7372	70.6987	69.6013	70.0321	67.7449	66.7769	68.8705	67.5821	69.15	67.7167	66.6026
1114.42	75.6308	71.591	71.3231	70.5103	69.5756	69.4679	68.3231	67.1782	68.7051	68.4462	68.709	67.7731	67.1397
1113.44	76.3859	71.7218	71.6603	70.1474	69.7141	69.0474	67.9359	67.8077	67.6513	68.5769	67.4987	67.6962	66.5885
1112.46	76.3423	71.4295	71.732	69.6064	69.4256	69.5679	68.1141	67.1667	68.4077	67.941	67.9474	68.0397	66.5167
1111.48	75.9423	71.5192	71.3256	70.4679	69.4103	69.5038	68.1679	67.1628	68.3628	68.1474	68.8705	68.3808	67.3667
1110.5	75.3308	71.0346	71.0051	70.7641	69.6192	69.059	68.1654	66.9731	68.0551	67.6936	68.118	68.3462	66.8128
1109.53	75.6782	71.1577	71.2885	70.8192	69.6628	69.5423	67.6167	66.8346	68.1154	68.3385	68.2103	68.0372	66.7038
1108.55	75.541	70.8564	71.6205	70.5667	69.1513	69.7179	67.9103	67.191	67.3628	68.4692	67.9808	67.8321	66.8346
1107.57	75.2641	71.2051	71.3808	70.3923	68.891	69.1731	67.6077	67.6846	68.3577	67.6103	68.5141	67.7141	67.009
1106.59	75.4679	70.9282	71.0974	70.209	69.2756	69.0436	68.0667	67.5846	68.7282	67.618	67.8846	67.8859	66.7128
1105.61	74.9282	70.8628	71.4359	69.8962	69.5577	69.3359	67.8897	66.8372	67.909	67.3231	67.95	67.8115	66.641
1104.64	75.6679	71.4372	71.259	70.2436	69.2654	70.2192	68.4	67.2308	68.4641	67.741	67.8692	67.5244	66.3103
1103.66	74.8936	71.0141	71.1244	69.9564	69.45	69.2949	67.7603	66.8936	67.9628	67.5038	67.7821	67.6654	66.8026
1102.68	75.5192	71.9987	71.0949	70.3449	69.7667	69.2462	68.3385	67.1026	67.9705	67.8051	68.3103	67.809	66.4487
1101.7	75.7436	71.6538	71.0654	69.8321	69.3179	69.7026	67.9449	67.1769	68.3987	67.6013	67.6526	67.4244	67.6308
1100.72	75.4141	71.1141	70.4718	70.1679	70.0603	69.6295	67.85	67.0269	68.2	67.1859	67.5397	66.8282	67.3885
1099.75	75.4538	71.6205	70.8949	70.0449	70.2385	69.9372	66.9872	67.2538	68.0474	67.0462	68.2449	67.2269	66.2449
1098.77	74.8	70.9769	69.9769	70.5115	69.1667	69.3808	68.0756	67.1615	68.35	67.6256	67.6372	67.4526	66.4564
1097.79	75.1359	71.3564	71.2718	70.2962	69.0782	69.3321	67.3141	67.7564	68.1218	67.809	67.7897	67.6154	66.6128
1096.81	75.8103	71.3654	70.7282	70.4333	69.3385	69.3936	67.018	68.0833	67.9026	67.6538	68.4474	67.4564	66.732
1095.83	74.9833	71.1269	71.1769	70.6577	70.1308	69.4423	67.8705	68.0718	68.0103	67.4564	67.2885	68.5077	66.6308
1094.86	75.3013	70.8897	70.8872	70.7051	68.8769	69.4064	67.6756	67.5897	67.9846	67.7756	67.5897	67.9103	66.3397
1093.88	75.1821	70.7218	70.9705	70.7064	69.6038	69.5244	67.409	67.9564	68.9936	67.2423	67.5115	67.9436	66.2385
1092.9	75.6474	71.5141	70.8103	70.5359	68.7462	69.5615	67.8026	67.5654	68.3256	67.2641	67.5526	67.6538	66.9923
1091.92	75.6526	71.3179	70.9897	69.7513	69.6641	69.1628	67.3385	67.9282	67.5962	67.1577	67.3872	67.6603	66.15
1090.94	75.1897	71.4564	71.2744	70.5269	69.7782	69.4128	67.95	67.0756	68.0474	67.1449	67.65	66.8756	66.5333
1089.97	75.0064	71.0641	71.3474	70.1833	68.7731	69.2885	67.8205	67.5321	67.7513	67.4949	67.9782	67.2167	66.8423
1088.99	74.7897	71.2282	70.6192	69.7936	69.1808	69.8667	67.991	67.6436	68.0051	67.5513	67.0231	66.9782	66.6218
1088.01	75.5526	70.5987	70.7577	69.7692	69.4141	69.1449	67.9615	67.4744	67.868	67.6885	67.6923	67.8128	66.3949
1087.03	74.8756	71.7154	70.8295	69.9859	68.8449	69.9244	68.0064	66.7359	68.2064	67.4064	67.5513	67.4449	66.3641
1086.05	75.0538	71.2667	70.8949	69.9872	68.7474	69.359	67.8744	68.3808	67.5167	67.3872	67.6564	67.6474	66.9141
1085.08	73.8769	69.5833	69.8641	68.6449	67.7	67.6346	66.991	66.8064	66.3795	66.4449	66.268	66.2013	65.2667
1084.1	73.8538	69.6641	69.4679	69.6231	68.3654	68.1923	67.8526	66.7103	67.232	67.2538	66.2731	67.0167	66.0987
1083.12	74.3974	69.3564	69.8397	69.9487	68.2846	67.8462	67.75	66.4385	66.9282	66.5756	66.5436	66.6487	65.7205
1082.14	74.0615	69.7615	70.1949	70.3449	68.5885	68.1333	68.4128	66.6103	67.0654	67.3385	66.7064	67.1333	66.1256
1081.16	74.2244	69.7103	69.7192	69.5603	68.0038	68.3474	67.6154	66.868	66.9064	66.9782	66.8141	67.0487	65.9949
1080.19	73.7654	69.4346	69.8333	69.7603	68.2359	68.2667	68.0795	66.9154	67.7551	66.7231	66.1859	66.7385	66.4192
1079.21	74.5987	69.3179	70.2654	69.4474	68.6385	69.0154	67.7641	65.8974	67.009	67.4641	65.3885	66.5897	66.0256
1078.23	74.4923	70.4231	70.8218	69.3526	68.5154	68.7615	67.7487	66.4359	66.8692	66.4218	66.1833	66.7038	65.6859
1077.25	73.9218	69.7231	70.7308	69.6192	67.9077	68.9577	68.0654	66.6474	66.7346	67.2449	66.5333	66.3987	66.0667
1076.27	74.0282	70.141	69.8782	70.1526	68.0974	68.8423	67.3385	67.0962	66.8795	66.9769	67.0244	66.7564	66.0795
1075.3	74.3603	69.9769	69.9872	69.4923	67.9628	68.7551	67.6077	66.3538	65.9295	67.4218	66.368	67.2769	65.9846
1074.32	73.7628	69.5795	69.7244	69.741	68.6859	69.1218	67.5731	66.5551	67.3833	67.0769	66.291	67.0974	66.2115
1073.34	74.1256	70.0654	70.0821	69.6756	69.1436	68.9833	67.2564	67.1654	67.6026	66.9962	67.0372	67.2077	66.0462
1072.36	73.8949	70.3231	69.9372	69.541	68.4718	69.1744	68.1154	66.9769	67.0654	67.3756	66.7218	66.7064	65.6718
1071.38	73.6718	70.3154	69.9885	70.0936	68.9423	69.2385	68.3577	66.8474	67.3487	66.891	66.541	67.1026	66.0654
1070.41	73.9038	70.4551	69.7333	69.7013	67.8474	69.3872	67.991	67.2974	67.0731	67.7282	67.2872	67.4385	66.6141
1069.43	74.3628	70.7756	70.0782	70.2077	69.0128	69.1218	67.8885	67.2179	67.0051	67.3872	67.059	67.6026	66.1269
1068.45	73.8218	71.0038	69.8756	70.0013	69.0821	68.8551	67.941	67.2897	67.241	67.7705	67.132	67.6987	66.0192
1067.47	73.5795	70.2154	69.5628	70.1333	69.2038	69.7872	67.759	67.4038	67.2359	67.3615	66.8897	67.4923	65.8641
1066.49	74.0885	70.5244	70.2603	70.2718	69.5628	69.1859	67.9128	67.5038	66.75	67.8077	67.3474	67.7603	67.1679
1065.52	74.3859	71.7744	70.0679	70.0885	69.1667	68.9154	67.1526	67.0885	67.3436	67.309	66.7897	67.2513	66.341
1064.54	74.5526	70.3795	70.4487	69.759	69.1436	69.1449	67.5577	67.2821	67.0641	67.132	67.05	67.0756	66.4731
1063.56	74.0641	70.5936	70.0269	70.2256	69.7064	68.3192	67.3282	67.4218	67.2987	67.4205	66.5897	67.9064	67.1167
1062.58	74.1705	70.6231	69.5295	69.2077	69.3077	69.3244	67.7795	67.4167	67.1808	67.9833	66.632	67.4333	66.6923
1061.6	74.0077	70.4538	70.2603	69.7038	69.0885	68.6397	67.8962	66.8936	67.3333	68.0308	66.9897	67.3	66.0397
1060.63	73.6962	69.9897	70.3269	69.6923	69.2974	68.9538	68.2462	66.7564	67.6667	67.0974	67.0462	67.8218	66.4654
1059.65	73.9615	70.9218	70.4551	69.2718	69.8141	69.3808	67.7628	67.0359	66.6385	67.1949	67.1064	67.4449	66.4859
1058.67	74.4333	70.9308	70.9346	69.6	69.5551	69.1718	67.5936	67.1038	67.3628	68.209	67.1615	67.8385	66.1449
1057.69	73.859	70.6192	69.5526	69.0564	69.3615	69.4256	67.6474	67.0744	67.3628	67.4615	67.2628	67.3615	66.6833
1056.71	73.9833	70.7513	70.1577	70.2731	69.1987	69.3103	68.1769	67.1654	67.5577	67.8603	66.9423	67.6282	66.8179
1055.74	74.5103	71.2179	70.4846	69.9462	68.7218	69.0038	68.3462	67.3731	67.3615	67.4603	67.1692	67.3154	66.9795
1054.76	74.0705	70.8179	71.0026	70.1526	69.4308	69.0718	68.4756	66.9218	67.5064	67.15	66.9526	67.2526	66.9321
1053.78	74.3577	70.859	70.2064	70.4872	69.8013	69.5833	67.6833	66.75	67.4949	67.5692	67.6128	68.1026	66.9654
1052.8	73.8744	70.7872	69.9654	70.1462	69.491	68.9321	67.8564	66.5128	67.8397	67.9705	66.8051	67.4872	66.3628
1051.82	73.7833	70.7538	70.232	69.9615	69.1205	69.4	68.0295	67.0128	66.8397	67.3949	67.4603	67.6872	66.9205
1050.85	73.8064	71.2333	70.0872	70.4244	69.6718	69.2795	68.2936	67.5244	66.8167	67.9872	67.6167	67.9474	66.3962
1049.87	74.2577	70.2333	69.7987	69.8205	69.8962	69.0705	68.1077	67.4923	67.2628	67.2	67.1231	67.2769	66.7628
1048.89	74.8846	71.0487	70.191	70.3154	69.4538	69.4654	68.3603	67.2487	67.459	67.7359	66.8359	67.8603	66.7038
1047.91	74.5628	70.5141	70.5038	70.1551	69.5128	69.6603	68.4026	67.2218	68.041	67.741	67.2051	68.0064	67.0282
1046.93	74.7423	70.8731	70.4128	70.4628	69.1218	69.6526	68.118	67.1231	67.0679	67.7654	67.3115	68.1885	67.0026
1045.96	74.5705	70.9692	70.0538	70.5513	69.7282	69.3577	67.5654	67.1936	67.5167	67.5397	67.0962	67.7808	66.9526
1044.98	75.2705	70.3205	70.1231	70.2923	69.5333	68.8064	68.5449	67.2244	67.1667	68.5192	66.9744	67.8782	66.3872
1044	74.2205	70.6077	70.9256	70.3423	69.8167	69.2026	68.0269	67.4718	67.491	67.6936	67.1026	67.6679	66.0808
1043.02	74.2167	70.2474	70.341	70.8551	68.8936	69.5513	69.0692	67.4385	67.5577	68.0154	66.1218	67.8731	66.8962
1042.04	74.5885	70.6577	70.3397	70.3449	69.2282	69.1654	68.5205	67.2256	67.7385	67.6192	67.0218	68.2667	66.8872
1041.07	74.0897	70.5936	70.3538	70.2833	69.9462	69.4526	68.6	67.5192	67.9949	67.9218	67.0923	67.5333	66.5385
1040.09	74.5769	70.8346	70.9564	70.5731	70.1397	69.7808	68.1205	67.5641	67.4051	68.2026	66.9936	67.7744	66.7667
1039.11	74.7333	70.8833	70.1923	69.8192	69.7436	70.0269	67.7974	67.5026	67.4038	68	67.2256	68.1115	66.3526
1038.13	73.8449	70.8	70.3244	70.3051	69.2551	70.4038	68.4564	66.8333	67.4885	67.3885	67.4205	67.6974	66.8462
1037.15	74.7692	70.3321	71.2923	70.0128	69.6872	69.9308	68.3551	67.3449	67.8013	67.2167	67.3103	68.3705	66.4962
1036.18	75.2026	70.5526	70.4538	70.5359	69.7859	70.1462	68.5333	67.45	67.482	67.7397	66.7436	67.9667	66.6962
1035.2	74.7436	70.7654	70.9692	70.7282	69.2462	70.109	68.8167	67.3231	67.518	67.8282	66.8718	68.8795	67.4282
1034.22	74.7692	71.0667	70.9013	70.8154	69.0628	70.2808	68.7872	68.2333	67.6397	67.6487	67.2641	68.6679	66.9603
1033.24	74.9269	70.4449	70.9577	70.7885	69.8321	69.8936	68.6256	67.9692	67.7756	67.7756	67.5308	68.6449	66.8218
1032.26	74.1154	70.7346	71.1846	70.441	70.0564	69.4154	68.9308	67.7526	67.9654	68.0962	67.2128	68.3641	67.3
1031.29	74.5397	70.4654	70.9795	70.7244	68.9974	70.2667	68.4064	67.2872	67.7577	68.4731	67.5808	67.8538	66.7859
1030.31	74.1154	70.7859	71.009	70.8949	69.5718	69.8615	69.0821	67.4359	67.6282	67.1949	68.2936	68.2577	67.0692
1029.33	74.3051	71.018	71.3333	70.882	69.2859	70.4641	68.5333	67.8962	67.7359	67.8115	67.8603	68.2731	66.9064
1028.35	74.3179	71.0679	71.0167	70.2346	69.4192	69.8487	68.3205	68.3308	67.2167	68.0628	67.2128	67.9218	66.8218
1027.37	74.2269	71.0192	70.8962	70.8731	68.7244	70.2115	68.0744	67.7333	67.6949	67.7372	66.9872	67.8987	67.2756
1026.4	74.4244	70.6603	70.9244	70.5603	69.2359	69.9462	68.5846	67.7218	67.3179	67.9269	66.9705	68.6026	66.7436
1025.42	73.8808	70.8769	71.1013	71.1333	69.9346	70.0269	68.0885	68.009	67.3897	68.4167	67.5013	67.9577	67.5641
1024.44	74.6449	70.8885	71.5821	70.1795	69.8551	69.4692	68.0577	68.6026	67.8423	68.509	67.4859	67.7141	67.0192
1023.46	74.4833	70.9115	70.8333	69.8667	69.3744	70.0038	67.9	68.0359	67.232	68.3397	67.7474	67.9	66.9731
1022.48	74.0308	71.059	70.8282	70.8	70.0103	70.0038	68.2026	67.5936	67.1038	67.7051	67.041	67.9859	66.4679
1021.51	74.1	71.0474	70.4987	70.1821	70.441	69.3474	68.4333	67.9372	67.8038	68.268	67.4577	68.2718	67.8859
1020.53	74.5577	71.4436	70.9744	70.5808	69.9872	69.1449	68.4538	68.2128	67.7872	67.868	67.5231	68.1	67.8462
1019.55	73.9282	71.05	70.6692	70.5756	69.4872	69.3974	68.7359	67.7756	68.041	67.691	67.1679	68.0769	67.2718
1018.57	74.691	70.2833	71	71.3038	69.5564	69.8064	68.3013	67.3423	67.3692	68.4256	67.1705	67.9372	67.55
1017.59	74.3051	71.1718	71.1526	70.3603	69.7731	69.7013	68.2128	67.4141	68.1103	67.9013	66.8897	68.4962	66.6692
1016.62	74.6026	71.1846	71.0846	69.6885	70.0128	70.8077	68.4705	67.4962	67.5526	68.0218	67.491	68.0256	67.1615
1015.64	74.1256	70.4474	71.4231	70.1487	69.6641	70.0385	68.5782	67.9141	68.2256	67.8795	67.6603	67.8654	67.0218
1014.66	74.1859	70.2397	70.9833	70.6744	69.8885	70.2974	68.3885	67.0885	67.5692	67.9923	67.1808	68.0641	67.7205
1013.68	74.3795	71.1218	71.4551	70.2436	69.6603	69.9987	69.0923	67.6013	67.9731	68.4628	67.4385	68.1218	67.4128
1012.7	74.6756	71.3128	70.8385	70.3179	70.4026	69.8038	68.2218	68.3333	67.9385	67.991	68.0551	68.2449	67.5577
1011.73	74.9269	71.1308	71.3564	70.0962	69.9359	70.1885	68.618	67.5269	68.0538	67.7859	67.6744	67.9449	67.4462
1010.75	74.7026	70.7795	70.9077	70.1372	70.2897	70.1423	68.5628	67.8218	68.1551	67.6744	67.3897	68.0282	67.1026
1009.77	74.9064	71.2449	71.2051	69.5462	70.5628	69.8026	68.9718	68.3333	68.0192	67.8205	67.2487	68.0423	67.2282
1008.79	74.4282	71.0936	71.1808	69.8692	70.2128	70.0962	68.6551	68.1295	67.8859	68.1077	67.2564	67.8795	67.1167
1007.81	74.9603	71.4744	71.4731	70.3705	69.7269	70.0308	68.709	67.841	67.5295	68.1462	67.5987	68.2872	67.2346
1006.84	75.341	71.2872	71.4436	70.1628	70.5218	70.4654	68.5474	67.5103	68.441	67.8128	67.1423	68.9462	66.9167
1005.86	74.4987	71.1949	71.1692	70.4615	69.8782	69.8346	68.7487	67.959	68.0731	68.2385	66.9256	68.4744	66.9346
1004.88	74.4051	71.6487	71.1872	70.2744	70.0718	70.232	68.5833	68.2974	68.7077	68	67.1333	68.3705	67.5897
1003.9	74.5705	71.909	71.8385	70.2397	69.8026	70.1603	68.6705	68.2154	67.7115	67.7397	68.8359	68.6064	66.791
1002.92	75.2141	71.6051	71.3205	70.5077	69.8244	69.8295	69.2423	67.7603	68.1269	67.9795	67.2308	67.4551	67.3538
1001.95	74.6551	71.2385	70.7436	69.8423	69.9564	70.1269	69.3192	67.5949	67.7974	68.3949	67.0064	67.5987	67.2744
1000.97	74.1269	71.4859	71.3487	69.7782	69.5628	70.409	69.6051	67.891	67.7731	67.8359	67.0654	68.3385	66.7795
999.991	74.9705	70.6962	71.6654	70.1628	70.0974	70.4026	69.2936	68.1462	67.6923	68.0154	67.3987	68.2846	66.7513
999.013	74.4218	71.8667	71.7167	70.409	69.9987	69.9782	68.6962	67.6167	67.7551	67.8077	67.2897	67.9705	67.0923
998.035	74.4026	71.1513	71.2244	70.6205	70.0846	70.4026	69.0026	67.4628	68.2026	67.1282	67.2551	68.3808	66.741
997.057	73.7192	71.4192	70.6679	70.3692	69.7667	70.4936	69.1821	68.0038	67.8962	67.7577	67.8705	67.3795	67.5333
996.079	74.2692	71.3897	70.618	70.4372	69.8744	70.091	68.8051	67.4974	68.2821	68.0949	67.2795	68.2115	67.1936
995.101	74.8795	70.9218	71.891	70.9718	69.4526	70.6051	68.6577	67.8564	67.5936	67.9423	67.4231	68.3269	66.9115
994.123	73.9667	71.4705	71.3641	70.5026	70.1756	70.1577	68.6872	68.3013	68.1808	67.7949	68.1295	68.1974	67.3167
993.145	73.6679	70.9269	70.7538	69.8244	70.0385	69.9705	68.8474	67.7705	67.6026	67.1769	67.7949	67.6487	67.2192
992.167	73.7731	71.2218	71.259	70.5641	70.2846	69.8013	69.2397	67.7346	67.5577	67.9679	67.2308	67.7372	67.1269
991.189	74.3013	70.7385	71.1269	70.7846	69.8641	70.4538	68.7026	67.9038	68.1026	67.7038	67.6064	67.9756	67.3064
990.211	74.3385	70.9769	71.0359	69.9154	70.0436	69.8846	68.4923	67.9564	67.6718	67.9064	67.6064	67.5269	67.7744
989.233	74.3244	70.7551	71.8872	70.55	70.0731	69.9731	68.6346	67.859	67.2692	67.8051	67.7141	67.5923	67.4564
988.255	74.6872	70.7038	71.5013	70.1346	69.6038	70.7397	68.6654	67.5936	67.409	68.309	68.0282	68.2513	67.8987
987.277	74.6128	71.4231	71.5038	70.1821	69.7295	69.2962	68.7141	67.9538	67.659	68.3013	67.5487	68.1628	67.259
986.299	74.3756	71.6295	70.8397	70.4577	70.5128	69.7718	68.5987	67.7615	67.5731	68.6013	67.5769	68.1474	66.7987
985.321	74.4744	71.2628	71.4064	70.3167	69.3321	69.7731	67.8833	68.1628	67.5692	68.1615	68.1372	67.9654	66.7731
984.343	74.3974	71.4115	70.5077	70.5859	69.5308	69.6603	68.5885	68.1513	67.9	68.1128	68	67.5167	67.4167
983.365	74.4167	71.4295	71.2923	70.9013	69.9333	70.2256	68.95	68.1731	68.1949	68.5167	67.8346	67.6449	67.1192
982.387	74.8987	71.7064	71.3974	70.4	69.8526	69.7218	68.0487	68.0038	67.6103	68.118	67.4872	66.9731	66.5192
981.409	74.8205	71.7231	71.2564	70.4692	70.4218	70.5744	67.7397	68.2551	67.7154	67.518	67.5397	67.9641	66.7923
980.431	74.5372	71.7705	71.0821	70.0103	69.2064	70.8038	68.3731	68.0654	67.7218	67.9397	67.5333	68.3859	66.6923
979.453	74.9551	71.5513	70.6295	70.2603	69.3628	69.9987	68.2205	68.0526	67.7308	67.5397	67.9192	67.2038	66.9756
978.475	74.9526	72.0692	70.8949	70.2731	69.5026	70.368	68.3551	68.1282	68.5974	68.1885	67.8667	67.2731	66.5038
977.497	74.7936	72.2167	71.3141	70.3577	70.0397	70.2821	68.2551	68.0269	68.5154	67.8256	67.1936	67.0141	66.7244
976.519	75.2526	72.25	71.209	70.8218	70.0038	70.1641	69.0218	67.9679	67.7897	68.6974	67.65	67.4577	67.5103
975.541	74.3962	71.7654	70.4641	71.0013	70.1821	69.8936	68.9321	68.0346	68.8449	67.7385	67.5103	67.6372	66.9718
974.563	74.5103	71.2782	70.5782	70.4859	70.0641	70.2769	68.4654	67.868	68.6667	68.3333	67.5256	67.2897	66.2667
973.585	74.2462	71.7667	70.7769	71.3077	69.8949	70.7218	68.2218	68.3244	67.5756	68.0192	67.5359	67.1667	67.3359
972.607	75.2667	71.9872	70.4064	71.1026	70.3615	70.0231	68.0846	67.6295	67.1154	67.8231	67.859	67.7654	67.3731
971.629	74.5641	72.3231	70.9641	70.6974	70.1923	70.0923	69.0423	67.4205	68.1192	68.1026	67.7897	68.459	67.3013
970.651	74.3244	71.8564	70.5897	70.7423	70.0256	69.9128	68.8846	67.5436	68.1218	67.5833	67.4731	67.8833	66.759
969.673	74.9782	71.6833	71.3256	70.8744	70.1949	69.6385	68.4526	67.8667	68.4346	68.2949	67.6372	68.1231	67.1936
968.695	74.9551	71.7244	70.7487	70.4192	69.7859	69.8795	68.5462	67.3526	67.6974	67.4885	67.2603	67.5526	67.559
967.717	74.1705	71.8603	71.5346	71.0769	69.8	70.0141	68.5987	67.7487	68.0244	67.4577	67.1154	67.7846	66.6615
966.739	74.3218	71.0821	71.1269	70.5308	70.309	70.291	69.0628	67.8269	67.9154	67.9231	67.3128	67.3487	66.6385
965.761	74.1551	70.7526	70.6615	70.4	70.1449	69.7436	68.5679	67.4218	68.1474	67.5577	67.4372	67.7333	67.391
964.783	74.791	71.159	70.3397	70.3026	70.0718	70.1154	68.4923	67.9731	68.6833	67.9115	67.8744	68.1795	67.1577
963.805	74.1974	70.8359	70.9564	70.6577	70.2013	69.9115	68.159	67.941	68.1397	67.5538	67.3603	68.4346	67.3551
962.827	74.3231	71.2244	70.8859	70.8013	69.8846	69.6641	68.6833	68.0641	67.7474	67.4795	67.6628	68.3782	67.7205
961.85	74.9141	71.3769	71.1692	70.8692	68.8346	69.6295	68.7077	66.8987	68.3205	68.291	67.1692	67.45	67.6346
960.872	73.5654	70.9333	70.7872	70.4218	69.6949	69.6333	68.4628	67.6192	67.7782	68.1423	67.4333	68.1231	67.359
959.894	74.6423	71.8923	71.2064	69.7615	69.3949	69.3577	68.5372	68.1936	68.1577	67.841	66.4936	68.3667	66.8705
958.916	74.0897	71.4885	70.3808	70.3269	69.4128	69.4141	68.391	67.9705	67.9256	67.7731	66.5385	68.3026	66.6282
957.938	74.2897	70.9205	69.9974	70.4333	70.1974	69.5192	68.3859	68.341	68.4115	67.5256	67.641	68.9308	66.8949
956.96	74.3269	70.9782	70.3782	70.4577	70.3897	69.9103	68.0192	68.0628	68.5962	68.1282	67.5987	67.7333	66.9436
955.982	74.7615	70.9295	71.159	70.4641	69.2731	69.5192	68.6679	68.4321	68.3949	68.0154	67.5244	68.2436	66.9372
955.004	73.9679	71.4051	70.9154	70.6026	69.7962	70.4167	68.391	67.6859	67.8205	67.4654	67.3923	68.209	67.5551
954.026	74.0333	71.0615	70.9282	70.7295	69.4731	69.7346	68.3923	67.6282	68.0346	67.6808	67.7372	68.1167	67.4526
953.048	73.5987	71.541	71.3154	70.5128	69.909	69.95	68.059	67.8564	68.0423	67.841	67.2872	67.6962	66.5282
952.07	74.1436	71.2064	70.6744	70.2551	69.3756	68.9192	68.0423	67.9397	67.5449	67.6436	66.7962	68.2705	66.7885
951.092	73.8628	71.1679	70.5821	70.5474	69.8487	69.6756	68.1987	67.5756	67.2859	68.6077	67.1692	67.518	67.1487
950.114	73.591	71.3154	71.0679	70.7667	70.1192	69.5256	68.3423	67.8654	67.7141	67.1038	67.1731	67.9462	67.2833
949.136	73.8731	71.2346	70.9987	69.9	69.3718	69.9308	68.482	68.0679	67.3667	67.5474	66.5385	68.1128	67.2667
948.158	73.9372	71.0385	70.9487	70.3526	69.4679	69.9718	68.3923	67.2769	67.2013	67.3064	66.5756	67.8538	66.9359
947.18	74.3372	71.4936	70.9333	70.0192	69.859	70.0205	68.8269	67.8923	67.4218	67.6128	66.8923	67.8385	67.391
946.202	74.0308	70.1577	70.8564	70.6577	69.5026	69.5	68.0731	67.7026	67.7577	67.632	66.9141	67.1833	66.5923
945.224	74.1013	71.1795	70.6923	70.2551	69.6667	69.2423	68.6667	67.6103	67.6282	67.3333	66.9641	67.7949	66.6282
944.246	73.8782	71.1128	71.3487	70.3436	69.7513	69.1974	68.4154	68.6026	67.6667	67.8	66.4218	67.8526	67.1256
943.268	73.9474	70.8115	71.2051	69.5449	69.1218	69.7436	68.2385	67.359	67.4795	67.2692	66.4295	67.5295	66.4167
942.29	74.4833	71.9282	70.8397	70.1769	69.4115	69.2833	68.5449	68.35	67.2821	67.8051	66.7359	67.441	66.1154
941.312	74.1192	70.9782	70.3987	69.8526	69.8949	68.6692	68.3923	67.4321	67.9731	67.8538	66.868	68.0628	66.3513
940.334	74.2077	70.6782	70.8295	70.2	69.991	69.1064	68.4487	67.6962	68.0731	67.3782	67.9462	67.7487	66.309
939.356	74.1423	71.632	70.7692	69.9538	69.6	69.291	69.0897	67.8064	67.6821	67.5423	67.1603	67.9859	66.791
938.378	74.1295	70.8423	71.0064	69.9256	69.9244	69.8538	68.4756	67.7603	67.8103	68.0128	67.4385	68.4397	66.55
937.4	73.8705	70.8795	70.4872	70.3256	69.7295	69.5205	68.1167	67.4244	67.9013	68.2782	66.5808	68.2577	66.0192
936.422	73.7051	71.0103	70.5231	70.2167	70.0987	69.3897	68.2359	67.2782	67.3795	67.3449	66.7885	68.6385	66.8359
935.444	73.1077	71.1487	70.4628	69.7718	69.6513	69.3551	68.0333	67.3615	67.8346	67.1244	67.2603	68.0872	66.2705
934.466	73.6038	70.8564	71.1833	69.5526	70.4192	68.5282	68.2795	68.0269	67.5795	67.7487	67.3987	67.2385	66.768
933.488	73.7744	71.6026	70.8795	70.3064	69.4885	69.7654	67.9295	67.8462	67.1782	67.8013	66.882	67.6269	66.1923
932.51	73.5192	70.7628	70.4346	69.7064	69.6436	70.0115	68.141	67.6051	67.9833	67.0321	66.8372	67.4013	66.3795
931.532	74.1385	70.9974	71.0808	70.3244	69.8192	70.05	68.5256	67.6474	68.1346	67.2577	66.9846	67.3359	66.5449
930.554	74.5321	71.0192	70.9038	70.0256	69.8962	69.4282	68.0859	67.0641	67.4487	67.3859	67.1833	67.3103	66.7705
929.576	74.6564	70.9154	70.809	69.6718	69.7256	69.0244	68.2808	67.4385	67.8513	67.3141	66.8885	67.8231	67.2359
928.598	74.6654	70.95	70.1654	70.1077	70.0372	69.4474	68.1872	67.8744	67.0923	67.2	66.8692	67.5192	66.9846
927.62	74.1769	70.8859	70.6641	70.8436	70.0885	69.2923	67.25	67.5013	67.1269	67.5141	67.1936	68.2821	66.6936
926.642	74.2769	71.3218	70.441	69.8115	69.8064	69.5962	67.6423	67.9513	67.4346	66.6846	67.3038	67.4423	66.7628
925.664	75.5013	71.4218	70.0756	68.859	69.7013	69.1654	67.7359	68.0128	67.4449	67.3744	67.3731	67.7359	66.9026
924.686	73.7667	70.8795	69.6192	69.6	70.1115	69.8705	67.5269	67.5974	67.9538	66.8769	67.4936	67.1308	66.2833
923.708	74.6308	70.2282	70.7359	68.941	69.2692	70.3487	67.6744	67.9256	67.5423	67.0321	66.85	68.0256	66.3667
922.73	74.6551	70.4026	70.9038	70.0487	69.5551	69.6769	67.8641	68.0667	67.0256	67.059	66.3205	67.6038	66.1526
921.752	74.5603	71.0628	70.2731	69.6872	69.5526	68.909	67.6808	67.6167	67.8718	67.3795	66.6051	67.8038	66.3654
920.774	73.5449	70.7821	70.45	69.9949	69.1474	69.7654	68.4692	68.3205	67.7936	68.1782	66.7577	67.7603	66.3513
919.796	74.3397	70.9564	70.7538	70.2667	69.7	69.6115	67.7333	68.1115	67.8026	67.6936	66.5218	67.4179	66.7064
918.818	74.6744	69.9564	70.2731	69.7795	69.7333	68.9269	68.0423	67.909	66.7064	67.4615	66.5923	67.5808	66.5795
917.84	73.5	71.0628	70.409	70.1577	69.2859	69.4103	68.2872	67.8667	67.2654	67.5654	66.4769	67.6731	66.7295
916.862	74.4667	70.9577	71.5167	69.65	70.009	69.2526	68.0064	68.4141	67.1397	67.3474	66.8205	68.0833	66.6077
915.884	73.991	70.5487	70.2654	70.4269	68.7795	68.9718	67.9218	68.4782	67.9756	67.6936	66.6462	67.7064	67.0397
914.906	74.3923	70.5	70.6821	70.2192	68.9962	69.2141	67.4949	68.2731	67.3128	67.3051	67.0077	67.1333	67.7936
913.928	73.5577	70.7885	70.4885	70.7154	69.7577	69.2038	67.5833	67.9808	67.391	67.1064	66.5641	67.5949	67.3436
912.95	73.5885	70.8756	70.7128	70.8692	70.0897	69.2231	68.1449	68.0308	67.4154	67.4513	67.2962	67.3423	66.8551
911.972	74.0564	71.1359	69.8795	70.3077	69.7962	69.2756	67.6231	67.7821	67.4359	67.9808	66.7449	67.9179	66.7038
910.994	73.8641	71.1897	70.9679	69.7308	69.618	69.3269	68.0013	67.0308	67.5231	67.5859	67.2141	67.959	66.7692
910.016	73.8603	71.3513	71.4808	70.2205	69.0064	69.341	67.9833	67.4231	67.3795	67.9179	66.8115	67.5833	66.7487
909.038	72.8308	70.359	70.5436	69.8846	69.641	68.8372	68.291	68.2013	67.0077	67.6141	67.0692	67.0692	67.4769
908.06	73.4077	71.009	70.5256	69.4679	69.3731	68.9808	67.5295	68.3179	66.4192	67.6962	66.7244	67.5397	67.5962
907.082	74.1231	70.959	70.3615	69.8218	70.3744	69.1885	68.159	68.0026	66.8538	68.0641	67.2179	67.6115	67.7897
906.104	74.1487	70.3692	70.5474	69.291	69.6692	69.9385	68.5333	68.0603	67.1872	68.041	67.1103	67.3359	67.0205
905.126	73.5872	70.1077	69.9026	69.0987	69.8192	69.1372	67.6115	67.4615	66.8103	67.6833	67.1756	67.1577	66.6808
904.148	73.7103	70.2167	70.5423	69.6077	69.7808	68.359	67.5974	67.7077	67.3218	67.9179	67.0141	67.5859	66.8731
903.17	73.1462	70.0782	69.6821	69.241	70.2103	69.3282	67.8449	67.7923	67.1885	67.8962	67.3397	68.2205	66.359
902.192	73.482	71.7705	70.2897	69.7385	70.0013	69.1705	67.6487	67.4923	67.1513	67.6282	66.65	67.1603	67.2256
901.214	73.8769	70.491	70.2244	70.459	69.8513	69.5372	67.7154	67.4923	68.1385	67.7256	66.1269	67.6782	66.4538
900.236	73.9667	71.1449	70.3436	70.2692	69.8167	69.0167	68.0628	67.6449	67.5372	67.6308	66.5423	67.5679	66.6551
899.258	73.1731	70.8859	70.2372	69.6487	70.1603	68.7359	67.5987	67.5628	67.4103	67.732	67.0487	67.5603	66.5
898.28	73.6462	70.7487	70.4051	70.0872	69.4077	68.7513	67.5295	68.268	67.268	67.1603	66.7872	67.6077	66.9064
897.302	72.8321	70.5667	70.5705	69.8167	70.1218	68.4897	67.1308	67.2526	67.4167	67.9974	66.6603	67.6949	66.7205
896.324	72.9808	70.5705	70.1603	69.9692	70.1551	69.0731	67.3269	67.5205	67.1205	67.6026	66.3397	67.4423	66.9846
895.346	74.2013	70.9692	70.2013	70.2423	69.6154	68.7423	66.9064	67.3551	67.3167	68.1603	66.7474	67.309	66.6103
894.368	73.9372	70.241	70.0974	69.6115	69.7308	68.6974	67.3026	66.7885	66.859	68.1	66.6167	67.982	65.8603
893.39	74.1372	70.4346	69.9513	69.5603	69.6154	68.041	67.5128	67.0846	66.8974	67.8462	66.5385	67.5577	65.8269
892.412	74.0192	70.8333	69.5795	69.459	69.3474	68.6038	67.2333	66.809	67.4013	67.882	66.9308	67.9744	66.5577
891.435	73.65	70.2987	70.209	69.9615	69.6103	69.1538	67.6013	67.7397	67.4321	68.0333	66.8167	67.5808	65.9833
890.457	73.2872	70.1705	70.0064	69.4795	70.1782	68.8218	66.9641	66.6346	67.2538	67.65	66.65	67.7308	66.7154
889.479	73.2667	71.3167	70.5487	69.3359	69.4526	68.7128	67.3333	67.1782	67.2667	68.1346	66.4192	67.5449	66.2462
888.501	73.4038	71.2064	69.5936	70.2449	69.3923	68.2205	67.5244	67.3385	67.4192	67.4449	66.6923	67.4756	65.8833
887.523	73.5474	71.591	70.0449	69.9436	69.5974	68.4564	67.6615	66.8808	66.0192	67.959	66.5551	67.7692	66.1538
886.545	73.9923	70.4346	69.5769	70.0962	68.3962	68.8936	67.6705	67.6705	67.2218	67.7564	66.9449	67.7487	65.8397
885.567	73.7551	71.0064	69.7244	69.9013	68.6256	68.6269	66.9769	66.8923	67.3205	67.6718	66.9641	67.3346	66.3897
884.589	74.3731	71.2731	69.1949	70.1436	69.3295	68.1949	67.4038	67.4474	67.0128	67.5846	66.8513	67.5615	66.3333
883.611	74.4551	71.141	70.1051	70.0551	69.3474	68.5	67.2936	67.4782	66.6282	67.3179	66.5949	67.7654	66.3487
882.633	74.0449	70.6462	70.5808	69.8641	69.3397	68.5872	67.6192	67.7808	66.9705	67.4603	66.9359	67.8051	66.5372
881.655	73.9128	70.9795	70.0269	70.3346	69.2141	68.8449	67.4577	66.9256	67.3026	67.6872	66.4872	67.95	65.8256
880.677	73.9218	71.1731	69.9487	69.7346	69.5859	68.4192	67.5987	67.7769	66.7538	67.6244	66.2923	68.2833	66.4256
879.699	74.209	69.9962	69.9436	70.1	68.841	68.3718	67.0487	67.7205	66.9179	67.5654	66.7885	67.9321	65.7654
878.721	73.7154	70.518	70.5115	69.0615	68.3564	68.9846	66.9936	67.0423	66.9936	68.1872	66.4628	68.0436	66.118
877.743	73.6128	70.9423	70.2885	69.3282	69.0218	68.8154	66.759	66.9526	67.5987	67.8026	66.9449	67.8359	66.05
876.765	74.4513	69.9013	70.6692	69.5872	68.7436	68.5872	66.9026	67.0641	68.0038	68.4013	66.7282	67.9564	65.8769
875.787	73.7769	70.5397	70.4987	69.9923	69.5923	67.6859	67.4115	67.4885	68.1513	67.2769	66.2282	66.7936	66.2308
874.809	74.6026	70.0128	70.841	70.1	68.8192	68.6731	66.9423	67.2449	67.9385	67.2744	66.4115	67.459	66.5538
873.831	73.6628	70.2833	70.0897	69.1385	68.6128	69.191	66.9833	67.5936	67.3128	66.8103	66.5782	67.1795	66.0769
872.853	74.4923	70.291	70.6859	70.1077	68.3321	68.6667	67.2115	66.9628	67.741	67.841	66.95	67.8744	66.8077
871.875	73.641	70.941	70.3038	69.8615	69.2308	68.9013	67.5167	67.0756	67.7449	66.941	66.5846	67.2628	66.3923
870.897	73.4128	69.6962	70.4667	69.4436	68.9603	68.2436	67.3897	66.6372	67.0744	67.2705	66.6026	67.0808	65.8795
869.919	73.1859	70.8603	70.0154	69.5141	69.2756	68.4564	67.4538	67.2077	67.0821	67.5321	66.3526	67.0282	65.8513
868.941	73.2256	70.1128	70.8244	69.2577	69.6282	68.5231	67.2359	66.5821	67.0154	67.741	66.5795	67.35	65.4551
867.963	73.3256	69.5821	70.591	69.632	69.1231	68.1103	67.2859	67.3423	67.1205	67.9449	66.3038	67.5038	66.5577
866.985	73.7603	69.959	70.1808	69.9308	69.8859	68.4538	67.3436	67.1359	67.309	67.1744	66.55	67.6115	66.2487
866.007	73.1115	70.2628	69.8526	69.6397	69.3705	68.0551	67.7231	67.2744	67.4	67.768	66.2026	67.1808	65.9833
865.029	73.2782	70.5	69.4013	70.1949	69.2141	68.1385	67.9885	67.0808	67.1269	68.1603	66.0833	66.6667	65.9744
864.051	73.8833	70.8564	70.1	70.5628	69.609	68.4141	67.4244	67.4603	67.6808	67.2397	66.6064	67.6256	66.0282
863.073	73.5026	70.8897	70.4333	70.1718	68.7436	68.15	68.0897	66.7692	67.3397	67.4423	66.7487	67.6962	65.9526
862.095	74.2551	70.341	69.3885	70.2872	68.7551	68.2051	67.1744	67.2038	66.8231	67.2718	66.1821	67.3205	65.7692
861.117	74.1064	70.382	70.3564	70.5231	69.1692	68.4205	67.8179	67.5449	67.1667	66.7692	66.2308	67.1603	66.0577
860.139	73.5436	70.5115	69.6641	70.0385	68.9641	68.4231	67.4167	66.2141	66.7359	67.0756	66.6244	67.3359	65.6654
859.161	73.391	70.6487	70.5256	70.0128	69.0923	68.1474	67.191	66.7885	66.9692	67.7244	66.6359	67.0449	66.309
858.183	73.4872	70.2462	70.3	70.2744	69.491	68.6128	67.8449	67.4987	66.7526	67.1051	66.5154	67.3872	66.1885
857.205	73.382	70.2513	69.3667	70.0218	68.841	68.2551	67.6513	66.9577	67.4603	67.5128	66.6385	66.9192	66.1808
856.227	73.2987	70.5718	70.0718	69.9128	68.6679	67.9526	67.5115	67.6628	67.0333	66.9872	66.7372	66.6423	65.8423
855.249	72.9577	70.2833	70.3244	70.0987	69.0756	67.9115	67.3923	67.5615	67.5949	67.9359	66.1756	66.9564	66.4397
854.271	73.8564	69.9295	70.3244	69.9141	68.6462	68.3449	67.7756	67.35	67.3692	67.1051	66.7192	67.4333	66.0513
853.293	73.1103	69.8692	70.1833	69.8885	69.5641	68.4538	67.4179	68.0051	67.0731	67.3013	66.6372	67.3372	66.1603
852.315	72.7782	70.0359	69.6974	69.5077	69.0936	68.0231	67.2346	67.0667	67.5423	67.6026	65.7615	67.35	65.5141
851.337	73.1103	70.1231	70.0949	69.9462	68.6346	67.6705	67.8397	67.25	66.8474	67.0128	66.1244	67.3628	65.732
850.359	72.75	70.6038	69.7859	69.2821	69.3872	68.5051	67.8359	67.4333	67.3	67.4872	66.0462	67.3615	65.7141
849.381	72.8192	70.2923	70.0987	69.4141	69.141	69.1244	67.0128	67.2141	66.6987	66.9667	66.2333	67.3897	65.3385
848.403	73.1603	70.1577	70.5769	69.3231	69.5577	68.3141	67.6628	66.7564	66.5615	66.4756	66.6513	67.3603	66.4436
847.425	73.2949	69.4833	69.9128	69.1756	68.7885	68.2397	67.2872	66.9167	66.7359	66.7974	66.1821	67.3603	66.2474
846.447	73.2449	70.1705	69.6244	69.0577	68.8974	67.9269	67.759	66.9872	67.0795	66.7526	66.8782	67.191	65.8333
845.469	73.341	70.1115	70.3051	68.8782	69.1462	68.3641	67.0705	67.059	66.95	66.591	66.8577	67.3423	65.7474
844.491	72.8859	69.1885	69.9936	69.7436	68.9372	67.9859	67.191	67.0385	66.6833	66.5859	66.0872	66.9718	65.2436
843.513	73.6782	69.9385	69.3013	69.4936	68.4436	68.6	66.7026	66.9462	66.6846	67.1513	65.9218	67.2141	65.25
842.535	73.4474	69.5833	70.691	69.841	69.5744	67.841	66.632	66.8154	67.1308	66.8295	66.359	67.0641	65.2115
841.557	73.2846	69.55	69.5038	69.9513	68.9962	68.3872	67.2205	66.1282	66.9538	66.6513	66.459	66.7692	65.859
840.579	72.6205	69.3244	70.1449	70.0321	68.7282	68.1064	66.7821	66.3692	67.2628	66.4923	66.0321	67.7154	65.6385
839.601	72.7577	69.6974	69.5846	68.9359	68.4436	67.9615	66.8846	66.8038	66.9282	67.1397	66.0808	67.1808	65.5077
838.623	73.1026	69.2885	69.5449	69.7462	68.3449	67.632	66.9423	66.8346	67.132	66.4974	66.6577	67.3077	65.4718
837.645	73.6423	69.4962	70.0218	69.8321	69.1679	67.941	67.0872	66.5756	67.3141	66.6795	66.3218	67.3436	65.4179
836.667	73.4731	69.1846	69.8949	69.2064	68.8231	67.8885	66.7987	66.368	66.9628	66.8846	66.2782	66.5962	65.2577
835.689	73.0397	69.4538	69.9154	69.5487	68.9474	67.409	67.0397	66.45	66.8526	67.1833	66.3423	66.7513	65.4141
834.711	72.5487	69.7256	70.0218	69.5872	69.4577	68.1679	66.9679	66.4346	66.2192	66.5205	66.1372	67.1231	65.5295
833.733	73.1577	69.9846	69.9577	69.3885	68.368	67.7372	67.209	66.391	66.6462	67.3064	66.1564	66.9769	64.9244
832.755	72.8769	69.4385	69.7603	68.8936	68.809	67.6949	66.8346	66.0782	66.6808	67.2	65.9128	66.8513	64.5474
831.777	72.8564	69.8513	69.4423	68.5795	69.2603	67.9128	66.8962	66.3551	66.5487	66.9551	65.8962	66.4974	64.4282
830.799	73.0436	69.2615	69.2205	69.4885	69.0474	67.5987	67.1692	66.4013	66.5718	66.7667	65.9423	67.1538	65.0385
829.821	72.4513	70.4577	69.3218	69.3167	68.6256	68.3923	67.2692	66.8346	66.891	66.7013	66.7449	67.1628	65.1731
828.843	72.6679	69.3885	69.8474	68.6231	68.868	68.3705	66.159	66.3	66.5641	66.9179	66.0205	66.9	64.9321
827.865	73.2115	69.4603	69.7205	68.9603	68.768	67.8077	66.3974	66.3038	66.4833	67.5474	65.9321	67.1487	65.0744
826.887	72.8462	69.6192	69.8923	68.7641	69.0346	68.0833	67.0372	66.368	65.85	66.9449	66.0628	66.7218	65.3641
825.909	72.709	69.0385	69.9603	69.0654	68.7577	67.209	67.0859	66.5359	66.2244	67.0205	66.118	66.8923	65.0462
824.931	72.5282	69.7269	69.75	68.809	68.6962	67.2231	66.5308	66.4372	66.8256	66.5231	66.2397	65.9974	64.982
823.953	72.8449	69.9436	69.8346	69.3218	68.3269	67.9077	66.4038	66.4667	66.7244	66.7833	65.8564	66.518	64.8
822.975	72.8962	69.6705	69.5205	69.2231	67.8154	68.0051	66.5462	66.7628	66.7192	66.7141	65.5064	66.5167	65.2218
821.997	72.3538	69.5949	69.9436	68.8346	68.0526	68.118	66.4551	66.7885	66.1513	66.5397	65.8231	66.4295	65.6641
821.019	72.5859	70.1705	69.1231	69.1256	69.0295	67.9551	67.1167	66.4551	66.1833	66.2346	65.7295	66.6141	65.1
820.042	71.6333	69.3756	69.4859	69.1	67.5615	67.7372	66.6885	66.3179	66.368	66.5308	66.0397	66.1141	64.6936
819.064	72.7115	69.2846	69.3077	69.0321	68.5654	68.2064	66.8013	66.482	65.8769	66.4949	66.0359	66.8923	64.7064
818.086	72.2372	69.3154	69.041	68.7615	67.7821	67.9141	66.1808	66.4679	66.0077	66.209	66.0333	66.6718	65.2846
817.108	72.7372	69.359	69.5846	69.0218	68.7192	68.0115	66.6872	66.2577	66.0782	65.9795	65.4205	66.6667	65.4885
816.13	70.6244	68.2179	67.9372	67.591	68.3064	66.0885	65.1141	65.5397	64.991	65.3859	64.7641	65.1359	64.7385
815.152	70.9859	67.8179	67.5231	67.0756	67.9179	66.6859	66.309	66.0936	65.632	65.5641	64.9577	65.5141	64.8769
814.174	71.0436	68.7782	67.5423	67.7897	67.6833	66.891	65.959	65.7654	66.1269	65.7487	64.8808	64.6295	65.0397
813.196	70.5244	68.7782	67.5987	67.1128	68.9115	67.3936	66.0026	66.45	66.0641	66.3359	65.2577	65.2641	64.4462
812.218	70.4218	68.6154	67.5346	67.9423	68.5321	66.8346	66.5628	65.8218	66.1718	66.2538	65.3077	65.518	64.4654
811.24	70.5103	68.5103	68.5244	67.3038	68.4577	67.0397	66.2	66.4782	65.5192	65.4487	65.1551	65.3013	64.1949
810.262	71.3756	67.9449	67.65	67.9846	68.0962	67.4346	65.6474	67.0641	66.1436	65.9962	65.2615	65.491	64.4308
809.284	71.6115	68.2372	68.2218	68.3256	67.9231	67.4885	66.0231	66.0103	65.7808	65.8308	65.0833	65.7551	64.5962
808.306	71.2897	68.5859	68.6077	67.9962	67.8372	67.5244	66.1372	65.9718	66.0538	65.5641	65.2654	65.691	65.232
807.328	71.5308	68.8013	68.3051	67.8192	68.9128	67.0577	66.0513	66.2833	66.0974	66.3577	65.0205	66.0987	64.0474
806.35	71.4885	69.2026	68.7526	67.9641	67.959	67.8218	66.0974	66.118	66.1282	65.7256	65.1577	66.4231	64.9987
805.372	71.7962	68.7641	68.4577	68.2923	68.4436	66.991	65.75	66.0692	66.291	65.6897	65.5526	66.4795	64.691
804.394	71.2654	68.6782	68.3026	68.6385	68.6923	66.7436	66.5385	65.6513	66.1654	65.6795	64.7833	66.3538	64.9487
803.416	71.2013	68.4577	68.2141	68.2487	68.4026	67.1641	65.7744	66.6936	66.7885	65.7833	65.3795	66.3846	65.3167
802.438	71.9038	68.4679	68.9782	68.3795	68.3564	66.8795	66.4679	66.132	66.2487	65.5897	65.2731	66.3026	65.159
801.46	70.7897	68.7962	68.4205	67.9756	68.4667	67.2256	66.2282	66.4192	65.7397	65.6538	64.9987	66.4808	64.9449
800.482	70.6577	68.4564	68.4744	68.5038	68.5423	67.3987	65.8756	65.55	66.2885	66.1346	65.3385	65.7115	64.6282
799.504	70.6872	68.5449	68.3308	68.1385	68.6679	67.2231	66.0744	66.3346	66.0346	66.3359	65.2128	66.5577	65.1974
798.526	71.7167	69.0346	68.0538	68.35	68.0538	66.759	66.4974	65.8231	65.6641	65.8962	65.341	66.6372	64.7885
797.548	70.8115	68.3756	68.0795	68.6936	68.1474	66.3308	66.4103	66.1218	66.1821	66.3115	65.0974	66.1782	64.8513
796.57	70.9449	69.6026	68.7731	68.1667	68.2705	66.5718	66.309	65.641	65.9321	66.1141	65.7282	65.9718	64.9218
795.592	71.3872	68.8038	68.2564	68.5333	67.3692	67.1013	65.8897	65.6436	66.4321	65.9897	65.4577	65.8154	64.9603
794.614	70.9577	68.6397	68.1577	68.4487	68.2872	66.8603	67.0333	66.0436	66.5564	66.45	65.9372	66.1167	65.0064
793.636	70.9744	68.4385	68.85	68.3038	68.6192	67.3782	66.6462	65.5308	66.7154	66.2615	65.7359	65.9897	64.7795
792.658	71.3359	67.8564	68.2603	68.4923	68.6744	67.2372	66.0269	66.0205	65.8628	66.6462	65.8872	66.7308	65.232
791.68	71.2808	68.7551	67.6487	68.5782	68.4205	67.6295	66.3244	66.2615	66.8167	66.1385	66.3936	66.6218	65.3205
790.702	71.4987	69.3474	68.5474	68.5256	68.2872	66.7397	66.7641	65.6051	66.841	66.0705	66.15	67.0705	65.6244
789.724	71.1859	68.6526	69.0282	68.2974	68.2628	67.7692	65.7936	65.5154	66.1218	66.5	66.0923	66.4628	65.8
788.746	71.1885	69.6295	68.0987	67.6551	68.241	67.3692	66.0154	66.2808	66.0282	66.0795	65.8923	66.2756	65.1859
787.768	70.7577	69.3667	67.4615	67.4513	68.0385	67.2692	65.8026	66.0231	66.8462	66.7205	65.25	66.2397	64.8628
786.79	70.7192	69.7359	67.8769	67.9654	68.3295	66.4667	66.5654	65.959	66.359	66.4103	65.6731	66.4103	64.6756
785.812	71.309	69.6474	68.5756	68.1526	68.2974	67.0103	66.2846	65.8346	65.8641	66.0423	65.4397	66.3577	65.0846
784.834	70.9577	69.891	68.6628	67.6205	68.7128	66.7218	66.6513	66.268	66.2256	66.5846	65.7449	66.2167	64.9321
783.856	70.768	68.941	67.9615	67.6154	68.6744	67.0308	66.0846	65.5897	65.5064	66.618	65.7846	66.6897	65.2577
782.878	71.0346	68.7846	68.6821	68.0603	69.0513	67.2859	66.2179	66.3615	66.3295	66.1679	65.9782	66.5897	64.7474
781.9	71.3513	68.7808	69.0154	67.7179	68.6218	67.5013	65.7795	65.6026	66.1269	66.8231	65.541	66.5244	64.5974
780.922	71.659	69.4833	68.2179	68.2615	68.6885	67.6449	66.6474	65.7603	66.0167	66.4372	65.2962	66.6692	64.5936
779.944	71.6038	69.2436	68.7603	67.8192	68.4282	68.2154	66.3667	65.9372	66.1641	66.1269	65.3795	66.6692	65.009
778.966	71.591	69.2821	68.5013	67.6038	68.5641	67.6744	66.0936	66.2731	66.2474	65.9731	65.5064	66.441	64.5346
777.988	72.0885	69.1038	68.4487	68.3397	68.8218	67.3654	66.3577	65.9603	66.232	66.359	65.4397	66.1962	65.1244
777.01	71.8051	69.7282	68.2833	68.0026	68.6115	67.1385	66.5795	65.4218	66.7026	66.991	65.7077	65.9487	64.632
776.032	71.9244	69.1026	68.5141	68.3692	69.0321	67.2782	67.2256	65.9756	66.4051	66.6115	66.1051	66.7269	65.2487
775.054	71.5808	69.3513	68.5346	68.1051	68.2795	67.4692	66.3179	66.2885	66.5321	66.5782	65.9321	66.4859	65.241
774.076	71.3423	69.35	68.3551	68.0115	68.3423	66.8205	66.2141	66.8	66.7923	66.5103	65.9833	66.3385	64.909
773.098	71.8667	69.1897	68.491	68.5679	68.4641	67.2115	66.3897	66.5923	66.8513	66.5795	66.4218	66.5205	65.0141
772.12	71.6923	69.8564	68.7051	68.6897	68.0923	66.8154	66.3987	66.3462	66.65	66.8269	65.5679	66.3423	65.0346
771.142	71.2128	68.8051	67.8538	68.7205	68.1013	66.9474	66.8885	66.0859	66.4987	66.9833	65.9974	66.0833	65.0333
770.164	71.5564	69.3282	68.8577	68.5782	68.2256	67.5474	66.9551	66.9013	66.75	66.3	65.9962	66.3692	65.1397
769.186	71.9026	69.4103	68.6436	68.5615	68.3846	67.7641	66	66.3731	66.2962	67.0679	66.1603	65.9346	64.9705
768.208	70.9872	69.2756	69.6141	68.8551	68.8026	67.9577	67.1205	67.1782	65.959	66.8141	66.1077	66.2474	65.1115
767.23	71.7192	69.5115	68.7333	68.8551	68.709	67.6218	66.3731	65.8372	66.0231	66.5487	66.5936	66.268	64.6295
766.252	71.4603	69.3718	69.2564	68.4603	68.3667	67.9744	65.9269	65.6897	66.6154	66.2577	65.6218	65.8923	65.482
765.274	71.7551	69.3115	68.132	68.9436	68.4487	67.8538	66	66.2846	66.791	66.3782	66.1192	66.4923	65.4538
764.296	71.6885	68.4449	69.0692	68.7756	68.709	67.3282	66.0821	66.4731	66.0705	65.9615	65.732	65.9141	65.2974
763.318	71.7385	69.0936	69.0872	67.9987	68.8449	67.4936	66.5218	66.3744	65.9846	66.3154	65.6128	65.8449	65.6282
762.34	71.309	69.5026	69.5282	68.7692	68.3808	68.1308	66.7718	66.6872	66.5731	66.0936	65.5974	66.4577	64.6808
761.362	71.4359	68.5962	68.9885	68.1833	68.8551	67.5449	66.1333	66.7205	66.4244	66.6333	65.1436	66.118	65.6436
760.384	71.7897	69.1577	68.2385	68.5513	68.4782	67.8013	66.5436	66.5577	66.4269	65.7051	65.4128	66.0141	65.6705
759.406	71.9756	68.4103	69.0077	68.5462	68.6282	67.4962	66.6577	66.8231	66.8782	66.659	66.0192	65.841	65.5321
758.428	71.7038	68.9564	68.9128	68.3615	68.2705	67.6205	66.4423	66.5103	66.441	66.9218	65.3641	66.5551	65.1872
757.45	71.6526	69.1103	69.0974	68.7449	68.4654	67.5615	66.291	66.7513	66.7795	66.7449	65.641	65.591	65.4
756.472	71.9885	68.8846	68.2244	68.8436	68.0154	68.0859	66.1141	66.6256	66.7051	66.4385	65.5603	66.1218	65.4141
755.494	71.4474	69.4359	68.2808	68.609	68.2936	67.9346	66.4679	66.5872	66.4462	65.9333	65.7038	66.3256	65.7231
754.516	71.6641	69.0808	67.6385	68.4782	68.9462	68.0474	66.2051	66.2564	66.5333	65.6936	66.1167	65.8244	65.1128
753.538	71.4808	68.7782	68.4462	67.9372	68.3885	67.9974	66.7692	66.7885	66.5679	66.1872	65.5013	66.2064	64.7705
752.56	71.7449	69.0474	69.35	69.0218	68.5308	68.3179	66.6487	66.7462	66.8885	66.7013	65.6897	65.6487	65.5
751.582	72.2167	69.0795	68.7051	68.7667	69.3462	67.5474	66.0897	67.1359	66.9513	66.1667	65.8026	66.2038	65.8987
750.604	72.2282	68.8269	69.4436	68.2833	68.1782	67.6269	66.0769	65.9987	66.841	66.0346	65.7192	66.2962	65.6436
749.626	72.2603	69.5295	69.4013	68.2885	68.3141	68.1538	66.4744	66.7333	66.2987	66.118	65.1013	66.4321	65.4308
748.649	72.3487	69.0885	68.2385	68.4897	68.3115	68.45	66.1949	66.3205	66.3154	66.5808	66.2282	66.6359	65.6051
747.671	72.3705	68.6641	68.6962	68.1667	68.391	67.7744	66.5321	66.5423	66.268	66.8513	65.7538	66.6833	65.4167
746.693	72.2577	68.0641	68.2269	68.5295	68.6308	68.2269	66.109	66.8167	66.4692	66.4718	66.2987	66.6	65.7026
745.715	71.7782	68.8513	68.6026	69.2103	68	68.3103	66.9769	66.1628	67.3795	65.8487	65.8244	66.1718	65.5795
744.737	72.1308	69.0359	68.6705	68.6769	69.0654	67.9859	66.391	66.4949	67.0949	66.5833	65.7282	66.6679	65.4462
743.759	71.5974	69.0564	68.9679	68.5487	68.7346	68.5077	66.6821	66.3026	66.5064	66.8526	66.0603	66.5333	65.3962
742.781	71.4744	68.8897	68.1013	68.491	69.0205	67.9474	66.7128	66.7205	66.8885	66.4949	65.9167	67.2064	65.9846
741.803	72.0231	69.109	68.8538	68.7821	68.0064	68.1551	66.2974	66.3474	66.5192	66.5346	66.0564	66.9808	65.7654
740.825	71.5769	68.6654	68.9897	68.1205	68.3667	68.4423	66.5256	66.1192	66.4577	66.4897	65.7987	66.4397	65.4756
739.847	72.1923	68.8192	68.6474	68.5769	68.8564	67.8051	66.8282	65.7154	66.6679	66.1859	65.9064	66.5564	65.6526
738.869	72.2115	69.2269	67.9526	68.2282	68.5474	67.2179	66.5615	66.3372	67.2628	66.6859	65.8423	66.7923	65.1923
737.891	72.0872	68.7756	68.1936	68.2808	68.882	67.7359	66.5	66.6513	67.0359	66.6923	66.0833	66.382	65.3628
736.913	71.8718	68.4513	68.5833	68.4756	68.6962	67.5679	66.1154	66.1705	66.4385	66.3731	65.6692	66.5308	65.1872
735.935	71.7359	68.9192	68.8141	68.132	68.5974	67.7231	66.4846	66.3833	66.6654	66.2359	66.1654	66.5538	65.5821
734.957	71.7449	69.1885	69.0628	68.7128	68.7256	67.5077	66.2449	65.2513	66.6679	66.6897	65.6346	66.1474	65.7782
733.979	71.741	68.7064	68.5115	68.3564	69.2923	68.0308	66.2154	65.8423	66.6115	66.0346	65.3256	66.2795	65.9795
733.001	71.6167	68.7731	68.6038	68.7949	68.791	67.5128	65.9538	66.1923	66.2141	66.509	65.4474	66.1731	65.6936
732.023	71.95	69.1731	68.8615	69.05	68.459	68.0256	65.8269	66.5603	65.9282	67.0436	66.3128	66.9859	65.7897
731.045	71.5244	68.709	68.6654	68.7077	68.7487	67.7474	66.1808	65.7603	66.132	66.1167	65.9218	66.2705	66.1397
730.067	71.868	69.1705	68.3833	69.009	68.9256	67.9859	66.7667	65.6231	65.9269	65.7551	65.6308	66.6949	65.3064
729.089	71.3872	69.2564	68.8718	69.3846	67.9833	67.9885	66.5385	66.5269	66.5167	66.4487	65.4244	66.3192	65.859
728.111	71.4679	69.5167	68.9372	69.482	68.3641	68.1231	66.6385	65.891	66.4718	66.309	65.4885	66.1218	65.0821
727.133	71.9	68.7385	68.7103	69.2103	69.0551	68.7731	66.3705	66.4756	67.0256	66.7231	65.4987	66.4026	65.8526
726.155	71.5154	69.6962	69.2859	68.982	68.3192	68.4397	66.7577	66.6718	66.791	66.3718	65.7474	66.4885	65.7385
725.177	71.4577	69.159	68.491	68.5936	68.3936	68.009	66.1808	66.7308	66.9077	66.6782	66.3064	66.368	65.4692
724.199	71.6295	68.4372	68.7731	69.1269	68.3026	67.9538	66.1833	66.5449	66.0872	66.8846	65.7744	66.9615	65.8962
723.221	71.3372	69.2949	68.9962	69.2462	67.8449	67.4346	66.1077	66.3564	66.559	66.5038	65.9359	66.6705	65.4141
722.243	71.9603	68.85	69.0333	69.1154	68.15	67.6936	66.5974	66.4974	66.3897	66.1218	66	66.3897	66.2603
721.265	71.8218	68.9346	68.7603	68.9064	68.0782	67.7346	65.9667	66.9154	66.1346	66.9013	65.9038	67.0333	65.4423
720.287	71.459	68.959	69.232	68.8718	68.5436	67.9769	66	66.5295	65.9513	66.2333	65.1462	66.1846	65.191
719.309	71.8385	69.7974	68.4974	69.2115	68.5103	67.8423	66.2692	66.8487	65.7897	66.7538	65.7744	66.7987	64.9769
718.331	71.6718	68.9923	68.9167	69.4372	68.8077	67.5474	66.3167	66.2962	66.1641	66.4538	65.9154	66.8013	65.1962
717.353	71.6231	68.8256	68.6128	68.9679	68.1397	67.8436	66.6705	66.4436	66.3372	66.6269	66.2526	66.7885	65.1526
716.375	71.2295	69.1897	68.2756	69.191	68.2	67.9103	66.2962	65.9962	66.8667	66.2462	66.1577	66.8359	65.5667
715.397	70.7013	69.0051	68.4346	69.4321	68.5808	67.8949	66.2141	66.5577	66.2872	66.3577	65.2167	66.8987	65.6885
714.419	71.2526	68.0064	68.4705	69.4423	68.0962	68.3462	66.5026	65.8936	66.368	66.2641	65.0449	66.5795	65.0718
713.441	70.7692	69.1282	68.7731	69.409	68.2872	67.8026	66.9359	66.382	65.7667	66.4705	65.2962	66.5205	64.8603
712.463	71.1	68.4449	68.9962	69.1077	68.0231	67.3333	66.4615	66.4269	66.4551	66.6769	65.4321	66.9615	64.9577
711.485	70.7397	69.1654	68.9397	69.0538	68.3179	67.7038	66.6449	66.1769	66.059	66.4705	65.2603	67.2897	64.9923
710.507	71.2513	68.2526	67.55	69.2628	68.1679	67.1923	66.3615	66.4846	66.5128	66.7346	65.6641	66.5679	65.1026
709.529	71.0397	68.491	68.1667	69.6923	68.0718	67.6333	66.7795	65.9705	65.5936	66.2705	65.6333	66.4013	65.3872
708.551	70.8026	68.8141	69.0705	69.2564	68.15	67.4321	67.0923	66.6756	66.2064	67.041	65.3487	66.8385	65.1462
707.573	71.1462	68.7821	68.9654	69.1679	68.35	67.6615	66.1667	66.2731	66.509	65.9269	65.5974	66.4872	65.0551
706.595	70.9538	68.4679	68.4628	69.0962	68.3603	67.5859	66.9308	65.5718	66.5769	66.159	65.3154	66.8115	64.9256
705.617	71.2756	68.2897	68.3218	69.4333	67.6423	68.0474	66.1141	66.4308	66.4705	66.4526	65.3462	66.5231	65.0013
704.639	71.5628	68.8449	68.4321	68.7077	68.2769	67.6077	66.1795	66.3244	66.5962	66.7231	65.9346	66.1603	65.5141
703.661	70.8833	68.4795	69.0346	69.0538	68.6141	67.0859	66.0974	66.3744	66.1872	66.4269	65.2269	66.4872	64.6513
702.683	71.1551	68.5731	68.9615	68.9231	67.3423	67.7218	66.1987	66.5231	66.6064	66.2397	66.2154	66.8218	65.6
701.705	71.5769	68.8231	68.4833	68.7628	68.5833	67.4256	66.4859	65.7692	66.2244	65.8936	65.3962	66.0436	64.8
700.727	70.7987	68.6103	69.1667	69.4051	68.3487	67.1308	66.7795	66.8179	66.2231	66.4244	65.5859	66.1295	65.0872
699.749	70.5192	68.3641	68.3962	69.0949	68.5115	67.3756	66.2731	66.2551	66.1756	66.8615	65.2154	66.5615	65.4949
698.771	71.1385	68.6077	68.8231	68.6859	68.3628	67.632	66.2167	66.0603	66.4462	66.4628	65.5987	65.7538	64.9321
697.793	71.0628	69.0115	68.3449	68.759	68.2628	67.1744	66.3769	66.8423	66.8949	66.3949	65.1218	66.6218	65.4897
696.815	70.5333	68.4859	68.2821	68.9679	68.1949	67.5667	66.3385	65.6385	66.2192	66.6423	65.4141	65.9333	64.6167
695.837	71.3474	68.559	68.3833	68.4308	68.291	67.0231	66.0526	65.7962	65.982	66.6346	65.0833	66.8064	64.7538
694.859	70.6359	68.3218	68.2295	68.7641	68.0577	67.15	66.0744	66.159	66.3731	66.3872	64.3756	66.4577	65.4385
693.881	71.2397	68.7551	68.5333	68.8359	67.9603	67.4949	65.7038	65.859	66.2718	66.0628	65.6987	66.341	65.4705
692.903	70.9308	68.5372	68.2218	68.6641	68.3205	67.1269	65.6372	66.0962	65.9962	66.268	65.2603	65.6603	65.491
691.925	70.7167	69.1256	68.3577	68.6731	68.0731	67.7654	66.1962	66.4218	66	66.6295	65.191	65.882	65.3731
690.947	71.3154	68.4115	68.7038	68.8526	68.1359	67.1641	65.7974	66.359	66.4205	66.2513	65.0808	66.6295	64.6692
689.969	70.7846	68.2808	68.7282	68.4128	68.25	67.05	65.5346	65.9731	66.4346	66.1487	65.2051	66.1872	65.0051
688.991	70.9064	68.5192	68.1833	68.0782	68.5654	67.2526	66.2308	65.9167	66.4038	65.8654	65.7256	66.4064	65.009
688.013	70.4128	68.0718	68.232	68.0667	68.3731	66.982	65.9269	65.6577	66.841	65.8026	65.4487	65.7051	65.0538
687.035	70.7179	68.1564	68.7064	68.1769	68.5756	67.2026	66.3962	65.6397	66.0397	66.2013	65.2372	65.5218	65.1385
686.057	70.8808	67.9295	68.4577	68.0397	68.3769	67.3359	65.9936	66.0449	66.3923	66.591	65.0744	65.9269	64.4987
685.079	71.6423	68.1846	68.0846	68.1846	68.209	67.4513	66.0846	66.2885	66.1654	66.0577	65.8372	66.2397	65.4551
684.101	71.2603	68.7846	68.4064	68.3487	67.6192	67.1462	66.2282	66.3346	66.4654	66.6885	66.1474	65.6423	64.6282
683.123	70.7821	67.7974	67.5385	67.8436	68.2423	67.3782	66.3269	66.0603	66.1115	66.6974	65.091	66.8205	64.7833
682.145	70.891	68.118	68.0769	68.2282	67.9654	67.4654	65.9564	65.8449	66.6141	66.1346	65.7013	66.4987	65.1115
681.167	71.0808	68.441	68.1833	68.3936	68.0128	67.2038	66.1103	66.1167	65.4897	66.3833	65.441	66.2103	64.8718
680.189	71.1192	68.2744	68.2269	68.1436	68.2667	67.9192	65.7833	65.8051	66.6333	66.3692	64.7949	65.9667	66.0603
679.211	70.6423	68.4154	67.9218	67.5974	68.2218	67.1577	66.159	65.8423	66.2974	66.059	65.0449	66.0231	65.5346
678.233	71.0474	67.4462	68.8923	68.2641	68.1038	67.4192	65.9667	65.9346	66.6103	65.9705	65.4577	65.909	65.0756
677.256	70.55	68.1808	68.4359	67.5115	68.2103	67.1	65.5859	65.3346	66.0128	65.9628	65.1282	65.8949	65.4038
676.278	70.35	68.2167	68.4782	67.4923	68.191	67.4077	66.0615	65.2564	66.1667	66.4667	65.1756	66.1769	65.1115
675.3	70.8	67.7141	68.6282	67.6731	68.0744	67.7744	65.5436	66.0641	65.5436	66.159	65.3256	65.6423	64.7692
674.322	70.9256	68.0936	68.9205	67.9462	67.5974	67.3397	66.359	65.6038	65.6167	66.7346	65.759	66.4231	64.7974
673.344	70.5987	68.1205	68.9038	67.65	68.3744	67.2359	66.2179	65.5218	65.7218	66.5987	65.3205	66.3744	65.2269
672.366	70.4705	68.2551	68.5821	67.9885	68.3936	66.3859	66.1744	65.8359	65.0846	66.6295	65.1821	66.1923	64.8769
671.388	70.9526	68.3962	68.2897	68.2551	67.5295	66.4115	66.1923	65.5013	66.1564	66.1372	65.4449	66.2	65.5974
670.41	70.2705	68.3513	68.1667	68.2038	67.9628	66.6897	66.6897	65.7962	65.6474	65.9538	65.4923	66.4167	65.4359
669.432	70.1103	68.2308	67.8269	67.768	68.6064	67.0795	66.2872	65.759	65.9295	66.459	65.6077	66.5808	65.3731
668.454	70.5795	68.4205	67.8872	68.0654	67.7846	66.7154	66.6436	65.941	65.891	66.3756	65.2397	65.8808	65.8974
667.476	70.5833	67.8731	68.0859	67.5205	67.6833	66.7436	65.8372	65.8192	65.7423	66.5872	65.4551	65.5936	65.3372
666.498	70.159	68.5397	68.3474	67.5154	67.7987	67.1269	66.4654	64.9115	65.7846	66.3526	65.4641	65.7115	64.9833
665.52	70.7897	68.0782	68.1962	67.9295	68.0026	66.7949	66.2923	65.2551	65.4103	66.8179	65.3744	65.6385	65.1872
664.542	70.7782	68.6026	67.9692	67.9744	68.3859	67.1974	66.35	66.0077	66.0449	66.35	65.0359	65.8859	64.3641
663.564	70.5641	67.8731	68.1641	67.8756	67.7436	66.7808	66.0974	65.8244	66.0526	66.5603	65.0154	65.2538	64.6782
662.586	70.4526	67.9128	68.1628	67.7654	67.9769	66.8885	66.118	65.8718	66.1308	66.2	65.3385	65.3538	65.9397
661.608	70.8179	67.7513	68.4013	67.6756	67.759	66.5064	65.6013	65.7756	65.6705	65.868	64.618	65.8692	65.4038
660.63	69.9436	68.15	68.7128	67.5218	67.6077	66.3949	66.3692	65.4141	65.5974	66.0756	65.1231	66.1372	65.4269
659.652	70.5731	68.3923	68.3423	67.3231	67.2654	66.8513	65.5295	65.5	65.3859	66.2359	64.8782	65.9526	65.2256
658.674	70.2038	67.6218	68.7167	67.4872	68.0282	66.8936	65.5846	65.8449	65.2897	66.3654	64.6859	65.8359	65.1218
657.696	70.85	67.7654	68.0038	67.5141	67.8705	66.7551	65.5154	65.9282	65.4397	65.7897	64.8577	65.6808	64.8782
656.718	71.0731	68.1718	68.5308	67.7538	67.6551	66.0692	65.6885	65.9436	65.132	65.6667	64.8154	65.8538	65.341
655.74	70.2449	68.1308	68.1821	67.9949	67.8462	66.018	66.1615	65.5474	64.9769	65.9256	64.8321	65.7449	65.3385
654.762	69.882	67.9205	68.2397	67.4615	67.5115	66.7846	65.632	65.4744	65.0385	66.0615	64.9295	65.8564	65.1115
653.784	69.6885	68.1333	67.7885	67.5231	67.8333	66.3641	66.2372	65.0372	65.6641	65.4205	64.741	65.9962	65.1564
652.806	70.5154	68.491	67.9205	67.6615	67.8115	67.009	66.2526	65.6013	65.4051	66.4962	65.4872	65.2667	65.3256
651.828	70.5154	68.409	68.2859	67.2141	67.5795	66.6359	65.5564	65.5526	65.7359	65.7244	65.4103	65.2103	64.6385
650.85	70.2462	68.3603	68.4333	66.9462	67.4077	66.9372	65.4769	65.518	65.2718	65.9641	64.9731	65.3526	64.75
649.872	70.6795	68.2641	67.9936	67.6038	67.5282	66.8564	65.5013	65.7359	65.2846	65.1526	65.0795	65.3564	64.4141
648.894	70.3154	67.6538	67.6769	67.6936	67.4564	66.891	65.4077	65.1526	65.1	65.8474	65.1769	65.268	64.4705
647.916	70.6654	68.4346	67.841	67.3385	67.4026	66.9949	65.6103	65.1064	65.7256	66.1051	64.7256	65.459	63.9167
646.938	70.7436	68.0859	67.7577	67.7397	67.4038	66.0372	66.2423	65.1859	65.7397	65.4359	64.8603	65.3103	64.4269
645.96	70.1628	68.4705	68.7756	67.2654	67.4077	66.7756	65.591	65.4359	65.4026	65.7179	64.5077	65.15	64.2167
644.982	70.2731	68.2808	67.7179	68.0359	67.6564	66.4577	65.8064	64.9974	65.2218	65.7795	64.3462	65.4462	65.1449
644.004	70.6	68.1821	68.2987	67.5397	67.541	66.4679	65.6064	65.1654	65.6551	65.7513	65.3897	64.7077	64.6538
643.026	70.4449	68.6987	66.7654	67.5115	66.9397	66.6282	65.7628	64.809	65.5064	65.8256	64.4744	65.5962	64.5115
642.048	71.2179	68.0474	67.3577	67.9244	67.5423	66.4256	65.041	65.3462	65.9013	65.5462	64.4038	65.1064	64.8218
641.07	70.1244	67.9205	67.7654	67.4013	67.3872	67.1256	65.9321	65.3218	65.0282	65.7987	65.1615	64.5692	64.4962
640.092	70.0064	67.9282	68.2141	67.0974	67.6962	66.1962	65.482	65.3321	65.6333	65.5526	64.9244	65.1308	64.6077
639.114	70.6513	68.4577	67.791	67.3179	67.4462	66.4974	66.0526	65.4013	65.5244	65.8346	64.5038	64.6692	64.5218
638.136	70.5269	69.1218	67.7	67.7346	67.5372	65.4936	65.5526	65.1231	65.8872	66.2205	65.1372	64.7859	64.3295
637.158	69.4256	68.4231	67.8167	67.6449	67.5705	66.6667	65.5679	64.9718	65.6987	65.4808	64.791	64.9244	64.3962
636.18	70.0936	68.3974	67.809	67.15	67.3167	66.0833	65.6795	64.8436	65.0731	65.6564	64.5551	64.7808	64.4192
635.202	69.6026	68.6141	68.0603	67.4705	67.4603	66.2936	65.791	65.4564	65.4769	66.1205	64.6487	64.8308	64.8333
634.224	71.0436	68.2154	67.8897	67.4372	67.4603	66.4936	65.55	65.1192	65.5192	66.0038	64.6962	64.4179	64.3372
633.246	69.6397	68.2487	68.0833	67.7064	67.8667	66.4744	65.0769	65.2564	64.941	65.85	64.6769	64.4038	65.1551
632.268	69.3308	67.8641	67.2244	67.6128	67.4141	66.3321	65.7603	65.5436	64.9949	65.7782	64.7872	64.6962	65.4731
631.29	69.9487	67.8	68.1551	67.7897	66.9218	65.8256	65.6692	65.6513	65.2731	65.1397	64.5038	64.0013	65.0154
630.312	70.1295	67.9	67.7846	67.5449	67.2167	66.5808	65.2859	65.4205	64.6885	65.5128	64.2705	64.5256	65.1462
629.334	69.4103	67.7564	67.7103	67.0423	67.2308	66.0026	65.3513	65.5718	64.7974	65.4205	65.0064	63.9321	64.4705
628.356	69.9513	68.0782	67.7487	66.9295	67.0141	65.9756	65.6295	65.5321	65.5679	65.2641	64.632	64.2872	64.8038
627.378	69.9705	67.7179	67.7244	67.4538	67.1141	66.5	65.8115	65.3731	65.2769	65.7244	64.7423	64.1205	64.5949
626.4	69.791	68.1128	67.4359	66.6397	67.3795	66.2744	65.7795	64.9526	65.15	65.3846	65.2077	64.8513	65.0115
625.422	70.2038	68.0295	68.4321	67.0346	67.7885	66.1615	65.3936	65.3231	64.8256	64.8	64.1667	64.5218	64.4013
624.444	70.2936	68.2103	68.1487	67.5756	67.5449	66.1859	65.2385	65.2026	65.1474	65.0026	64.7013	65.1346	65.0205
623.466	70.132	67.768	67.5782	67.6577	67.2231	66.5487	65.2103	65.0192	64.8641	64.8603	64.4795	64.8154	64.2308
622.488	70.1064	67.5731	67.4615	67.1333	66.9564	65.6167	64.7615	65.0077	64.9846	65.0667	64.3897	64.6192	64.7141
621.51	69.8513	67.4564	68.0615	66.7179	67.4667	66.4641	64.8718	64.7577	64.7115	65.2103	64.5346	65.0077	64.1538
620.532	69.5628	67.6769	67.6385	67.3103	67.0359	66.2346	65.0167	65.2423	64.6218	65.3513	63.5256	64.3859	64.4859
619.554	69.7846	67.2269	68.1205	67.3218	66.7897	66.1487	65.7987	65.641	64.5808	65.7833	64.1244	64.8872	64.2154
618.576	70.3256	67.45	67.4808	67.4372	67.2551	66.6154	65.6756	65.3179	65.159	65.9167	64.2013	64.6692	64.3872
617.598	69.3756	66.9103	66.7462	67.5103	67.0359	66.3038	64.7295	65.4538	65.0192	65.1628	64.6859	64.3782	64.1244
616.62	69.1333	67.1103	67.0603	67.341	66.9423	65.8705	64.5436	65.3859	64.5256	65.2218	64.2718	65.159	64.0474
615.642	69.8513	67.5705	67.4321	66.6962	66.7295	66.0782	64.7154	64.9923	64.8782	65.4192	64.1833	64.9244	64.5936
614.664	69.691	67.75	67.3013	66.9859	66.9628	66.4231	64.5987	65.259	65.0718	65.0949	64.4731	64.8962	63.9897
613.686	69.8936	67.3205	66.9833	66.5718	67.3718	66.5474	64.8538	64.5718	64.9603	65.4038	63.8974	64.8577	64.3256
612.708	70.0962	67.7423	67.8423	67.241	66.8667	66.6359	64.9333	65.0333	65.0167	65.6269	63.75	64.7462	64.1462
611.73	70.1385	67.6718	67.4526	66.5628	67.2141	66.0295	64.5859	64.9167	65.8744	65.2872	63.8038	64.7885	64.0667
610.752	69.9231	67.6013	68.1192	66.6256	66.8641	66.6372	64.7346	65.0615	64.6141	65.009	63.9526	64.9179	64.3115
609.774	69.3064	67.7372	67.6103	67.091	67.1628	66.0077	64.5679	64.8282	64.5974	65.1526	64.2128	64.8141	63.5359
608.796	69.9551	67.3295	67.4538	67.4064	66.5372	66.4962	65.3205	65.0321	65.1885	65.1218	64.0654	64.8654	63.6769
607.818	69.8859	67.1436	67.8615	66.8385	66.3756	65.759	64.9205	64.8359	64.6295	65.191	64.3026	64.9	63.1859
606.84	68.9987	67.2513	67.659	67.191	66.8513	65.8449	64.7397	64.1359	64.9756	65.8179	64.4603	64.7103	64.0526
605.863	69.1641	67.0487	67.9436	67.4577	66.891	66.018	65.4333	64.5538	65.5795	65.3756	64.1282	64.4077	64.0846
604.885	69.4346	67.7346	67.609	67.5372	66.9282	66.1397	64.9346	65.2949	65.6154	64.8064	64.1154	64.8218	63.8372
603.907	69.241	67.5769	67.0962	66.3038	67.1333	65.4603	64.1987	65.1962	64.9808	64.959	64.609	64.45	63.4397
602.929	69.4885	67.3474	67.1692	66.7641	67.2744	65.7949	64.8436	65.1128	65.3615	64.9205	63.55	64.0718	63.4526
601.951	69.368	67.3577	67.6231	66.6167	66.8974	66.2141	65.2885	65.2231	64.8051	64.6487	63.3782	64.4833	62.8077
600.973	69.1756	66.95	67.2372	66.5205	66.441	65.9295	64.7115	64.9321	65.8256	65.1936	63.5218	64.3397	63.141
599.995	68.8795	67.0603	67.5321	66.7641	66.5038	66.0154	64.7167	65.2103	65.3295	65.3692	63.8769	64.5808	63.132
599.017	69.3397	67.3282	67.4846	66.0936	66.1667	65.6141	65.0551	64.8269	65.4115	64.7256	63.9321	64.9654	63.7205
598.039	68.8538	66.7577	66.6795	66.2282	66.868	65.1782	65.3192	64.7769	64.8577	64.109	63.5615	64.1333	63.5282
597.061	69.5	66.3474	66.9115	66.0923	66.2192	65.2359	65.4974	64.8346	64.35	64.3833	63.5321	64.7974	64.4013
596.083	68.7513	67.1077	67.0782	66.5449	66.2372	65.6026	65.4154	65.6128	64.7154	64.3167	63.9551	64.9718	64.0974
595.105	68.85	66.7359	67.2346	66.1526	66.95	65.4769	65.0897	64.6974	64.6795	64.3987	64.0692	64.6128	63.3231
594.127	69.1782	67.0731	67.5885	66.6269	66.8846	65.1692	65.3577	64.9538	64.6231	64.3026	63.9	64.1692	63.6423
593.149	69.3295	66.691	67.3526	65.882	66.9038	65.6167	64.8705	65.0846	64.841	64.0821	63.3526	64.6577	63.5308
592.171	69.3179	66.5205	66.809	66.5487	66.3628	65.4423	64.6821	64.8141	64.482	64.6436	63.6744	64.6718	63.3551
591.193	69.2346	67.159	66.8115	65.9692	66.0551	65.9603	64.8077	64.3705	64.5038	64.0667	63.3872	64.5051	62.9808
590.215	68.7308	66.2987	66.7538	66.1449	66.4205	65.5231	64.5385	64.4949	64.3179	64.3513	63.7372	64.7821	63.2474
589.237	69.2051	66.1372	66.0974	66.3154	66.9308	65.341	64.7231	64.5128	64.1013	64.309	64.1282	64.4474	62.7269
588.259	68.8513	66.459	66.7513	67.2462	66.8218	65.7385	64.8295	64.6526	63.6769	65.0205	63.7974	64.2397	62.5782
587.281	69.2038	66.7103	66.5782	66.7846	66.4564	65.2038	64.2821	64.3103	64.559	64.8577	63.7321	63.9103	62.5551
586.303	69.509	66.85	67.109	66.6949	66.7346	65.2269	64.4846	64.5756	64.1064	64.191	63.8103	64.6782	63.0692
585.325	69.1538	66.4603	67.191	66.3308	66.5897	64.941	64.0103	64.6731	64.6128	64.1679	64.0654	64.9077	62.9256
584.347	68.9423	66.5782	67.7859	66.7885	66.3949	65.5628	64.5782	64.8641	63.8244	64.2885	63.5167	64.3538	62.8705
583.369	68.8038	66.3628	66.5205	66.7295	66.2744	65.2449	64.8385	65.1436	64.1397	64.0679	63.5808	64.4551	63.5282
582.391	69.2462	66.2179	66.6295	66.232	65.7872	65.5115	64.6385	64.441	64.4679	64.0795	63.9346	64.5564	63.5846
581.413	69.2244	66.4295	67.482	66.5577	66.2821	65.0333	64.9974	64.7	63.9974	64.3218	63.9974	63.7769	63.25
580.435	68.8987	66.8667	67.0487	66.7641	66.3282	64.7244	64.0038	64.4718	63.9256	64.7474	63.6538	64.5423	62.9013
579.457	68.8397	66.2474	66.6064	66.5859	65.9295	64.7808	64.1423	64.3051	64.3231	64.2667	63.4654	64.0936	62.9205
578.479	68.7128	66.9218	67.0192	66.6103	66.1679	64.8538	64.2538	64.6436	64.4795	64.2769	63.2756	64.2897	63.3038
577.501	68.8026	66.7282	67.1372	66.641	65.9218	64.2987	63.6513	64.659	64.2064	64.1128	63.1256	63.5846	62.8244
576.523	68.8859	66.8359	67.0731	66.5051	66.2872	64.5795	64.6103	64.6692	64.1167	64.7705	64.1372	64.5218	63.1308
575.545	68.0641	66.1833	66.6628	66.1218	66.0872	64.7859	64.2949	63.9564	63.9641	64.4692	63.4026	64.132	63.2308
574.567	68.8462	66.1013	66.6987	67.0449	65.9449	65.1154	64.2436	64.6538	64.3192	64.7872	63.5179	64.209	62.9538
573.589	69.0128	66.3756	66.3859	66.7449	66.1064	64.1987	64.6487	64.4795	64.4808	64.5872	63.2756	63.8692	62.5333
572.611	68.4962	65.9333	66.409	66.2218	65.5462	64.7744	64.1667	64.4218	63.8154	64.1423	63.1103	63.6744	62.641
571.633	68.259	66.6218	66.1667	66.8667	65.5218	64.8974	64.2192	63.5731	64.2359	63.9436	62.7	63.8474	62.6679
570.655	68.2756	66.2141	66.1628	65.9846	65.3705	65.0346	64.6141	64.4513	63.8487	64.2423	62.7051	63.1513	62.9282
569.677	68.8423	65.8051	65.9833	66.1872	66.1231	64.9718	63.8615	64.6	63.909	63.7744	63.4615	63.9859	62.5218
568.699	69.441	66.15	65.9705	66.6526	65.7487	65.0551	63.5667	64.3705	63.9179	63.6872	62.6718	63.7372	62.3359
567.721	68.1269	66.0885	65.9333	66.6192	65.1269	64.7936	63.6859	63.9449	63.7654	63.4423	63.0064	63.4385	62.9
566.743	68.6667	65.6064	66.6077	66.2731	65.6244	65.0192	63.9936	64.05	63.1923	63.7897	63.5051	63.6538	62.8615
565.765	69.1385	66.4795	66.3513	66.7744	64.9308	64.9179	63.8795	63.9064	63.9115	63.8936	62.9987	64.1256	62.3654
564.787	68.2667	66.2256	66.3628	66.3308	65.4462	64.7436	63.4603	63.7821	63.6756	63.4436	63.4949	63.4859	62.7013
563.809	68.3769	65.6487	65.8308	66.009	66.0949	64.1769	63.1308	63.5667	63.7897	64.2667	63.1013	63.3654	63.132
562.831	68.5	65.8538	65.991	66.7282	65.3462	63.85	63.3615	63.9756	63.0923	64.2808	63.2538	63.5808	62.4141
561.853	67.9013	66.4282	66.2526	65.7833	65.109	64.5372	63.9577	63.7897	63.4897	63.5795	62.6282	62.1821	62.6551
560.875	68.6756	66.359	65.8513	66.041	64.7359	64.15	63.5321	64.2872	64.0949	63.3551	63.2231	62.8577	62.6859
559.897	68.5013	66.3462	65.5	65.7718	64.7487	64.7	63.7205	64.3423	63.4756	63.2192	63.2423	62.8308	63.4308
558.919	68.8051	66.1538	66.6038	64.8321	65.6359	64.7821	62.8359	64.3026	63.3038	63.5692	62.9667	63.0038	62.3064
557.941	68.7064	65.7308	65.8564	65.2372	65.5013	64.1731	63.9487	63.8654	63.6885	63.6103	62.3115	63.4526	62.4756
556.963	68.3667	66.4038	65.8231	65.8308	65.6641	64.0231	63.7179	64.1859	63.3718	63.8987	62.3885	63.4718	62.491
555.985	68.7615	65.6731	66.1346	65.209	65.0654	65.0077	63.6782	64.1449	62.9026	63.9103	62.4115	63.2744	62.4526
555.007	68.0538	64.95	65.5538	65.118	65.4692	64.4205	64.0385	64.3192	63.1718	63.9013	62.1795	63.8141	62.2064
554.029	67.7744	65.6064	65.5897	65.5141	65.3949	64.45	63.8974	63.2359	63.3667	63.2808	62.7936	63.6192	62.5051
553.051	68.6744	65.4333	65.7833	65.0077	65.0615	64.2615	63.7308	63.2987	63.5167	63.6026	62.5538	63.4744	62.0179
552.073	68.8513	65.1885	65.5795	65.0872	65.7372	64.0846	63.6885	63.1295	62.841	62.6115	62.8885	62.9731	62.7013
551.095	68.1487	65.3051	65.6141	65.0346	65.2538	63.7897	63.632	63.0731	63.2897	63.7615	62.6449	63.2333	61.9974
550.117	67.8462	65.4244	64.9462	65.6295	65.232	64.2308	62.9679	63.1679	63.6295	63.591	62.9936	63.0667	62.0205
549.139	67.95	65.491	65.4833	65.6141	65.0013	64.1474	63.3423	62.9526	63.35	63.5833	62.7577	62.8038	61.8564
548.161	64.8577	63.4179	63.8949	64.2859	64.0462	62.5269	62.1744	62.3282	61.891	61.7372	61.1436	61.7397	60.7769
547.183	66.9397	64.2744	63.9833	64.7705	64.2154	63.1615	62.7962	62.1128	62.1449	61.9654	61.3256	62.2	61.4269
546.205	67.1692	64.6962	64.5449	64.6654	64.5154	63.1462	62.7295	61.9949	62.809	62.4744	61.5731	62.1846	61.7744
545.227	66.5603	64.8026	64.5449	65.3346	64.2436	62.6885	62.8577	62.5474	62.2064	63.0051	61.6462	62.8038	61.641
544.249	67.1705	64.741	64.7218	65.2718	63.9346	62.4949	62.6167	63.0167	62.4526	62.8295	62.1462	62.3974	61.3654
543.271	66.9833	64.3692	65.1885	64.7308	64.391	62.8692	62.6885	62.9718	62.1923	62.8115	62.191	61.8936	62.0064
542.293	67.1205	64.2038	64.7859	64.3538	64.0346	63.0628	62.4064	62.9346	62.4256	62.3051	61.6962	61.7692	61.2295
541.315	66.8115	64.3641	64.8462	64.6205	64.2103	62.9795	62.4372	62.0833	62.7218	62.5987	61.9333	62.3205	62.509
540.337	66.8923	64.1474	64.6962	65.0013	64.3603	63.2269	62.9885	62.3487	62.5679	62.6615	61.6526	62.2987	61.5731
539.359	66.7218	64.5795	64.8205	63.8321	64.4974	63.0987	62.7167	62.3744	62.3885	62.5949	61.8718	62.4987	61.5295
538.381	67.5769	64.1923	64.8718	64.2538	64.1449	62.7923	62.4218	63.0218	63.0615	62.4744	62.109	61.959	61.3987
537.403	66.859	64.2859	64.4244	64.5628	63.7756	62.8744	63.0077	62.8987	62.6295	62.7538	62.3231	62.2346	61.1167
536.425	67.9654	64.3987	64.4885	64.6974	64.8718	62.5718	62.4846	62.8154	62.7744	63.1436	62.1667	62.2962	61.4192
535.447	66.9449	64.1667	64.9128	65.0167	64.6141	62.8936	62.6718	62.6936	62.859	62.5538	61.6526	61.9936	61.3436
534.47	66.941	64.6244	64.9346	65.0795	64.8064	62.9321	62.6872	63.1718	62.2897	62.4962	61.7513	62.2269	61.5167
533.492	66.9949	63.691	64.2064	64.6692	64.8974	62.4282	62.65	62.4308	62.7603	62.5192	62.1449	62.4756	61.6474
532.514	67.2808	63.9487	64.3269	64.2987	64.0269	63.1192	62.3115	62.859	62.5526	62.8026	61.3744	61.8615	61.6333
531.536	66.95	64.0474	64.8756	64.6859	63.9231	63.0141	62.4551	62.6679	61.9833	62.7667	62.4872	62.391	61.7462
530.558	66.6551	63.8487	65.1718	64.4769	64.1269	63.4269	62.6154	62.0385	62.6821	62.3859	61.9295	61.909	61.4038
529.58	66.7167	63.8885	65.6064	64.959	64.8333	62.691	62.9385	62.7897	62.4846	61.909	61.4731	62.2295	61.3436
528.602	66.45	64.2128	64.9231	64.0603	64.8359	63.1282	62.6449	61.7962	62.35	62.6859	61.2551	62.1667	61.4833
527.624	66.5692	64.3295	65.2795	64.5782	64.7462	63.1538	62.8936	62.2679	62.0628	62.6038	61.65	61.8077	61.8962
526.646	66.8859	64.4205	65.1718	64.6833	64.7115	63.1731	62.1244	62.2859	62.4308	62.4179	62.1115	62.4474	61.632
525.668	66.9192	64.5013	64.9833	64.4551	64.2808	63.1577	62.4936	62.309	61.6436	62.0962	62.0654	62.141	61.5282
524.69	66.759	64.5372	63.9987	64.3615	64.2013	62.9769	62.4026	62.6051	62.109	61.8513	61.8628	62.0064	61.5731
523.712	67.4923	64.9641	64.7179	64.5654	64.5462	63.4859	62.9192	62.9423	61.8462	62.4064	61.8833	62.1872	61.941
522.734	66.6974	64.141	63.882	64.9128	64.1397	63.2051	62.2782	62.6487	62.8256	62.3538	61.7269	62.5577	61.1077
521.756	67.3795	64.4897	64.3923	64.6218	64.4385	63.2333	63.4372	62.6974	62.7782	61.5487	61.8077	61.9423	62.0179
520.778	66.7308	64.7077	64.7846	64.5936	64.4769	62.6436	63.0859	62.15	62.3769	61.9487	62.0782	62.1923	61.3923
519.8	67.2449	64.6038	64.9718	64.6372	63.8282	62.7269	63.1987	62.7	62.8167	61.909	61.6154	62.9308	61.9397
518.822	66.7077	64.4795	64.2551	64.259	64.5744	62.9615	62.2949	62.1333	62.7103	61.6897	62.2359	61.9692	61.5141
517.844	66.7859	65.2	64.5038	63.9	63.5987	62.7872	62.9731	62.641	62.2295	61.9769	61.8641	62.3115	61.4346
516.866	66.891	64.2833	64.9846	64.2462	64.4962	62.9513	63.0692	61.9397	62.118	61.9603	61.8936	62.4359	61.5077
515.888	66.6731	63.7359	64.7705	64.1821	63.7833	62.7731	62.741	62.4628	62.7897	62.4397	62.1987	62.5218	60.8205
514.91	66.9885	64.1949	64.5333	64.341	63.1064	63.0154	62.9808	62.1731	61.6051	61.6128	62.3859	62.741	60.9231
513.932	66.841	63.9128	64.8231	63.8115	64.3154	63.2859	62.7949	62.1282	62.8577	61.909	62.1192	62.4474	61.0564
512.954	66.9269	63.9141	64.5821	64.2795	64.0333	63.2731	62.2936	62.3154	62.159	62.1769	61.7885	62.6231	61.2628
511.976	66.8885	63.9949	64.868	64.3218	63.7705	62.6782	62.3372	62.7231	62.141	61.2897	62.0487	62.6769	60.9026
510.998	66.4077	63.4654	64.232	64.1705	64.2667	63.4013	62.4436	62.6385	62.4205	61.9436	62.0449	62.2256	61.2449
510.02	66.7769	63.2462	64.6385	64.0487	64.6141	62.882	62.0782	62.1936	62.1821	62.5872	61.9038	62.3667	61.6423
509.042	65.8038	64.0513	65.0231	64.1987	63.8436	62.7269	62.5372	62.2936	61.9654	62.3333	61.4013	61.8321	61.2744
508.064	66.4038	63.2295	64.3385	64.7885	63.7577	62.0936	62.109	62.2	62.6026	62.1128	61.3026	61.359	61.1449
507.086	66.5321	63.8372	64.2936	64.1295	64.459	62.5167	62.2038	62.1667	62.5449	62.0513	61.5205	62.4949	61.0346
506.108	67.0269	64.1705	63.8936	63.9756	63.9628	63.0128	62.2192	61.6872	61.8692	61.9013	61.7731	61.7859	61.0795
505.13	66.382	63.7885	64.2474	64.3077	63.6513	61.9308	62.0487	61.868	62.3205	61.4346	61.2538	61.5641	60.9115
504.152	66.45	63.141	64.9449	64.0205	63.4282	61.3846	62.1718	62.0974	62.6128	61.3269	61.8026	61.4846	61.0154
503.174	66.1705	63.6282	64.8897	64.0564	64.2269	62.3103	61.7679	61.8077	62.5077	61.5538	61.7051	61.6436	60.7769
502.196	66.4718	63.8808	64.5038	64.6359	64.0987	62.4295	61.6756	62.0269	62.1564	61.4103	61.5487	62.159	61.1115
501.218	66.3705	63.7577	64.2526	64.0474	63.7513	62.2423	62.2436	62.1731	61.8474	61.5769	61.5692	61.6256	60.9974
500.24	66.4128	63.641	64.1269	63.4308	63.8513	61.7244	62.1936	62.5654	61.9295	61.6359	61.3141	62.0423	61.6141
499.262	66.2936	64.2308	64.7615	63.6987	64.1218	62.7564	61.7667	62.1692	61.6641	61.4141	61.291	62.0423	61.5744
498.284	66.6564	63.3167	64.6385	64.241	63.859	62.5167	61.4103	62.5167	61.7487	62.0667	61.4051	61.5474	61.1205
497.306	66.2859	63.9	64.5308	63.7372	63.6846	62.1141	61.9782	62.5321	61.7936	62.2821	61.5769	62.2026	61.4474
496.328	66.1615	63.5154	63.9821	63.709	63.7321	62.2615	61.7321	62.0795	62.0513	61.9513	61.7269	62.4513	60.9795
495.35	66.4231	63.8885	64.341	63.2282	63.8192	62.4987	61.7038	62.0885	62.6231	61.641	61.2667	62.259	61.1603
494.372	66.1705	64.0474	64.691	64.1551	63.6628	62.2962	61.882	62.1782	62.0423	62.159	61.1897	62.1936	61.3474
493.394	65.5436	63.8192	64.4359	64.1295	63.3064	62.3026	61.8064	62.5692	61.6615	61.3974	61.7667	61.6756	60.8923
492.416	65.132	63.5949	64.4436	63.6679	63.9692	62.4064	62.1564	62.6077	62.341	61.5603	61.5026	62.3115	60.9795
491.438	66.1103	63.4885	64.4436	63.8141	63.1244	62.3949	62.3141	62.3167	61.382	61.5846	61.4308	61.9692	60.5808
490.46	65.8141	64.4628	64.0205	64.4385	64.1795	62.4474	62.2628	62.8782	61.5231	61.4231	61.2923	61.7423	61.1487
489.482	65.7115	63.1038	64.0987	63.4449	63.6038	62.3718	61.9051	62.7154	61.7782	61.3718	61.2962	61.0949	60.7244
488.504	65.9564	64.0026	63.8718	64.359	63.7192	62.4269	62.0962	62.4282	61.632	61.2064	60.8115	61.2859	60.6526
487.526	65.9205	63.9885	63.9897	63.7359	63.2872	62.5846	62.4115	62.2769	61.641	62.0846	61.1846	61.791	60.5859
486.548	65.1705	63.6372	64.2654	63.5641	63.3692	62.2756	61.2603	61.9205	61.0128	61.3321	61.3321	61.141	60.9846
485.57	65.0615	63.8833	63.7987	64.0526	63.5282	62.1692	61.8692	61.4103	61.9615	61.4795	61.0603	61.2859	60.3667
484.592	64.9449	63.8962	63.5962	63.2359	63.9603	62.0423	61.4051	61.5974	62.1654	61.8218	61.3833	61.4821	60.9282
483.614	65.482	64.0064	63.5936	63.3051	63.1987	62.4372	61.8487	62.1718	61.5885	61.1885	61.3833	61.3808	61.3231
482.636	65.2282	63.6936	63.9179	63.1128	62.8	62.2128	62.0974	61.8038	61.0679	60.9192	61.3833	61.2231	60.8564
481.658	65.4064	63.0795	64.0359	63.5128	62.941	62.3744	62.0231	61.7346	61.7026	60.8397	61.0744	60.9987	60.5385
480.68	65.8038	63.5051	62.9821	63.4462	63.1987	62.3269	62.0705	61.591	61.8962	60.9833	60.5679	60.9436	60.9526
479.702	65.6808	63.3744	63.4756	63.5308	63.3282	62.3436	61.7462	61.6026	61.6038	60.6513	60.7628	60.959	60.8949
478.724	64.8731	63.2808	63.1308	63.9538	64	61.9218	61.8654	61.2346	61.2859	60.0718	60.9038	61.1167	60.1974
477.746	64.3462	63.3859	63.1923	63.5564	63.1295	61.3154	61.1859	61.4308	61.009	60.9667	60.6949	61.5256	60.3808
476.768	65.2167	62.7077	63.5949	63.3718	63.5321	62.0949	61.6962	61.4577	61.1692	61.2923	60.8051	60.8333	60.9103
475.79	65.3179	62.4872	63.0731	63.5308	63.6756	62.1295	61.359	62.3359	61.25	60.9769	60.3115	61.5705	60.6269
474.812	64.9128	63.3295	62.9038	63.6692	63.059	62.1744	61.2154	61.7923	61.3705	61.059	60.4141	61.2833	61.382
473.834	64.1077	62.1731	62.7641	63.2269	62.9821	61.6936	60.8103	62.0321	61.7897	60.9436	60.4038	60.9769	60.4808
472.856	64.232	63.0526	62.8974	63.7705	63.3462	61.4205	61.0308	61.8295	61.5872	60.7359	60.1256	60.941	60.5782
471.878	64.4436	62.9423	63.2974	63.4244	62.8141	61.791	60.6538	60.8974	61.1359	60.9962	60.0205	60.6987	60.4244
470.9	65.0346	63.1615	63.3577	63.5026	63.7179	61.9731	61.2372	61.5423	61.0564	60.5808	59.8115	60.3936	60.1359
469.922	64.45	62.3744	63.1115	63.2154	62.8397	62.0218	60.9038	61.7974	60.9769	60.5333	59.9962	61.1923	60.341
468.944	64.7795	62.5397	62.6474	63.0103	62.5115	61.4462	60.6564	60.7885	60.7821	60.6795	60.1641	60.9141	59.9218
467.966	64.4538	62.3756	62.6872	62.4885	62.4256	61.459	60.741	61.8026	61.1987	60.1551	59.6808	60.9667	60.0897
466.988	64.3218	62.241	62.3718	63.4564	63.0718	61.9308	60.6218	60.9	60.8513	60.1231	59.6974	60.4974	59.8474
466.01	64.1949	62.1538	62.8526	62.8513	62.7051	61.4269	60.6679	60.8859	60.2038	60.4679	59.8321	60.2038	60.2385
465.032	64.6692	62.341	62.3551	63.2256	62.3615	61.3654	60.8718	60.8628	60.4615	60.5038	59.6679	60.7205	59.6628
464.054	63.9128	62.9679	62.359	62.6269	62.3705	61.1974	60.6	60.9692	60.4679	59.4603	59.7782	60.7833	59.5833
463.077	63.8872	62.6538	62.5423	63.041	62.6051	61.2987	59.9462	61.1744	60.5436	60.4769	59.9179	60.7051	59.8385
462.099	63.4679	62.4282	62.5269	63.0128	62.3962	61.2474	59.9064	60.7321	60.3526	60.1397	59.7462	60.0487	59.7667
461.121	64.0718	62.9885	62.5551	62.4333	62.8154	60.6936	60.4731	60.7769	60.3346	60.1859	59.3526	60.0218	59.3038
460.143	64.1936	62.341	62.6064	62.0949	62.1564	61.1205	60.759	60.3269	59.8769	60.2846	59.5769	60.5423	59.1103
459.165	63.7897	62.0679	61.9295	62.9641	62.7603	60.9577	59.7462	60.5936	60.0603	60.3244	59.7808	59.8692	59.1782
458.187	63.4667	62.4295	62.0615	62.5603	62.1679	60.7923	60.2718	60.409	60.1013	60.2192	59.9821	60.1538	59.0346
457.209	63.3808	61.9756	62.059	62.1487	61.9949	60.6449	59.9115	60.3064	60.4564	60.1231	59.8218	60.1744	59.6641
456.231	63.0474	61.7321	62.3038	61.7231	62.0782	60.4705	59.8282	60.5564	60.059	59.9449	58.8718	59.95	59.0321
455.253	63.3846	62.0474	62.4308	61.7705	61.6026	60.7103	59.9244	60.1859	59.7885	60.2154	59.3154	59.2603	59.0795
454.275	63.4744	61.2795	62.3115	61.6872	61.9795	60.5179	59.6769	60.4179	60.0346	59.809	58.9705	60.4128	59.3179
453.297	62.9064	61.3577	62.4859	62.9077	62.2436	60.3628	59.3321	60.3192	60.0308	59.3897	58.2167	59.5256	58.9231
452.319	62.868	61.6077	62.0256	62.6756	61.959	60.8513	59.2231	60.1026	59.6705	60.1885	58.6397	59.6962	59.0115
451.341	62.3859	60.9885	61.6577	61.7064	61.2974	60.6654	60.0577	60.3641	60.0538	59.8282	58.709	59.7218	58.8667
450.363	61.8026	61.4013	62	62.0346	62.0231	60.3615	59.5128	60.0846	59.6667	59.2833	58.4026	59.6423	59.2897
449.385	62.3487	61.3038	62.4141	60.8769	61.7833	60.1474	59.9154	59.7577	59.0333	59.3167	58.4141	60.1936	59.0603
448.407	62.0077	60.7564	61.6526	61.9859	61.1846	60.2718	59.009	60.0179	59.2115	59.6821	58.9308	59.2923	58.5244
447.429	62.0705	61.1141	61.5949	61.7179	61.7103	60.6641	59.2462	59.5359	59.4667	58.9154	58.7436	59.6282	58.3218
446.451	62.509	60.941	62.3859	61.8769	61.6641	60.3897	59.0436	59.9603	59.4103	58.9423	58.9256	59.4987	58.4474
445.473	62.0872	60.8051	61.559	61.7385	61.9846	60.6897	59.1705	59.7897	59.259	59.2372	58.6115	59.0949	58.0167
444.495	62.0064	60.591	61.85	61.3397	61.1449	60.5577	59.118	59.2256	59.4192	59.6192	58.2782	59.1308	58.2038
443.517	61.5615	60.5192	61.5064	61.2462	61.2744	60.1462	58.8949	59.5026	59.5013	59.0231	58.7346	58.9154	58.7154
442.539	62.15	60.4936	61.4795	61.6705	60.9821	60.4359	59.091	59.8333	59.0397	59.241	58.5859	59.0615	58.7128
441.561	62.1333	60.6987	61.3923	61.1474	61.6462	60.1038	58.4551	59.941	59.3538	59.2	58.5321	58.9449	58.5359
440.583	62.1064	60.0987	60.7846	61.309	61.2436	59.759	59.2551	59.6821	59.4179	58.8846	58.209	58.5064	58.0949
439.605	62.2282	60.3256	61.1821	60.7141	61.1026	59.9731	59.2577	58.9615	59.191	58.4603	58.5321	58.8333	57.9192
438.627	61.1295	60.3987	60.7256	61.009	60.9846	59.9372	59.1038	59.809	58.7333	58.9936	57.8077	58.6244	57.5282
437.649	62.0026	60.7385	61.2167	60.8846	60.7026	59.3449	59.0718	59.6667	58.2692	58.691	57.9154	58.5538	57.9192
436.671	61.7179	60.759	60.6808	60.8718	60.7679	59.8205	59.3846	59.0513	58.7821	58.6846	57.9744	58.7679	58.0333
435.693	61.1474	60.2026	61.4205	60.759	60.8372	59.1846	58.3615	59.2667	58.5577	58.6564	58.1551	58.8359	57.9551
434.715	61.7218	59.6756	60.3962	61.0282	61.241	59.6167	58.4615	59.2974	58.391	58.6526	57.95	58.85	57.4974
433.737	61.3064	60.2808	60.6372	61.0936	61.2167	59.2064	58.7359	58.7949	58.6115	58.6192	58.1154	58.7987	57.4897
432.759	60.7769	59.9128	59.9885	61.1115	61.0756	59.5141	58.3846	59.0141	58.3628	58.8295	58.509	58.2103	58.0372
431.781	61.2487	59.9282	60.259	60.5885	60.6551	59.9372	58.4282	58.7872	58.0372	58.6782	57.7782	58.6359	57.7256
430.803	60.6564	60.1705	60.5205	60.5936	60.6705	59.4282	58.591	58.9833	57.8923	58.5654	57.8103	58.9974	57.9679
429.825	60.2372	59.7103	60.7449	60.9013	60.4103	59.0141	58.7077	58.9769	58.2244	57.85	57.9244	58.4179	57.5897
428.847	61.0641	59.6679	60.1103	60.7577	60.8026	58.8987	58.2974	58.5256	57.9526	58.2205	57.7859	58.3013	57.5308
427.869	60.6308	59.1231	60.1641	60.3782	60.8949	59.0103	58.45	58.7897	58.3526	58.4667	57.7308	57.9974	58.1923
426.891	60.4372	59.9667	60.3615	60.3577	60.2744	59.1269	58.132	58.8115	58.4526	58.1962	57.6795	58.2385	57.3769
425.913	60.309	58.7731	60.1462	60.3346	60.0064	58.8731	58.4808	58.541	58.3	58.4128	58.0846	57.7782	57.541
424.935	61.1513	59.4962	59.4269	59.5103	59.9538	59.2218	58.3692	58.8141	57.8372	58.2577	57.9603	58.1564	57.3013
423.957	59.959	59.3256	60.209	60.0782	60.4795	58.9141	58.0154	58.4641	57.7974	58.6564	57.8628	57.8167	57.5372
422.979	60.4564	60.0692	60.3013	59.7987	59.6577	58.4115	58.382	58.1449	57.6949	57.9962	57.0564	57.8154	57.9474
422.001	60.5654	59.7564	59.8013	60.0577	59.5744	58.5987	57.9128	58.2013	57.8872	58.8436	57.5103	57.5692	57.691
421.023	60.6795	59.3808	60.3526	60.0654	59.6128	58.9167	57.7538	58.1372	57.8795	58.2628	57.609	57.9077	57.2038
420.045	60.2179	59.3949	59.9	60.2705	59.8885	58.8833	58.4705	57.8167	57.5449	57.9603	57.3192	57.7821	57.2551
419.067	60	59.5513	60.2808	59.9987	60.1603	59.0974	58.4013	58.2154	57.741	57.4615	57.4462	58.0051	57.2667
418.089	60.0654	59.4564	59.9192	59.6282	59.9244	58.8179	57.95	58.3782	57.2218	57.5308	57.2987	58.3846	56.4103
417.111	59.6551	59.5372	59.8026	59.9346	59.1167	58.2782	57.6154	58.159	57.8897	57.5295	57.2821	57.141	57.0449
416.133	59.8577	58.882	59.5	59.9526	59.5167	58.2859	57.8885	58.2526	57.7603	57.7731	57.4205	57.5846	57.1064
415.155	59.6795	58.7949	60.2551	59.7859	59.3269	58.0308	58.4551	58.1885	57.4385	57.9218	57.0205	57.2885	56.9372
414.177	59.6141	59.1244	59.6474	59.7244	59.5551	57.691	57.9833	58.1038	57.4359	57.0833	57.1769	57.759	56.7962
413.199	59.5795	58.9756	59.5641	59.0808	59.75	58.0115	58.0333	58.25	57.7654	57.0256	57.1551	56.8436	57.209
412.221	59.7641	58.459	59.7141	59.0064	59.5321	57.6628	57.8115	58.2205	57.35	57.6026	57.1872	57.7064	56.4526
411.243	59.9038	58.8167	58.9385	58.9115	59.6936	58.0346	58.2897	57.7141	57.7667	57.1231	56.8846	57.5295	56.9577
410.265	60.1333	58.4423	60.1782	59.2705	59.4295	58.0385	57.8269	57.1115	57.6821	56.9385	56.9321	57.4949	56.5513
409.287	59.4013	58.2821	59.5256	58.6346	59.041	58.0718	57.3756	57.4872	57.7782	56.9936	56.6436	57.0282	56.4513
408.309	60.009	58.2154	59.1308	58.609	58.6513	57.4615	57.5282	57.6064	57.2897	57.3013	56.2397	57.2295	56.8731
407.331	59.8231	58.9513	59.4641	58.841	58.9385	58.6936	57.0808	57.5897	57.3436	57.2333	56.9333	57.2462	56.4692
406.353	59.0526	58.5641	59.1423	58.5859	58.491	58.0346	57.6756	57.8731	56.7705	57.1897	56.5603	56.9692	56.5141
405.375	59.3372	58.5244	59.0744	58.8231	58.5385	58.0795	57.3321	57.8256	56.9718	56.3	56.6577	57.0846	56.4769
404.397	59.1462	58.5	58.9038	58.7949	58.4167	57.7487	57.6269	57.3513	57.1538	55.9756	56.2051	57.2846	56.5269
403.419	59.9077	58.2731	59	58.8487	58.65	58.2128	56.9013	57.3167	57.3449	57.1897	56.359	56.6628	55.8179
402.441	59.0923	58.5679	58.8397	58.7667	58.4244	57.7321	57.5423	57.4167	57.691	56.5974	56.7308	57.2474	56.1474
401.463	58.6962	58.0769	59.0667	58.3667	58.5936	58.3449	56.9513	56.8974	57.7333	56.7218	56.6962	56.3077	56.0923
400.485	58.459	57.609	58.5372	58.641	58.3192	57.4295	56.6731	57.3923	57.291	56.9449	56.6308	56.2487	56.1987
399.507	58.0641	57.9833	58.6718	59.2141	58.4	57.9833	56.7051	57.1641	57.2487	57.0269	56.6487	56.3167	56.0551
398.529	58.1628	57.0808	58.4692	59.0885	58.0974	57.3769	56.2231	56.9782	57.0974	56.6923	56.8397	56.5064	56.1718
397.551	58.3474	57.8628	58.3564	58.659	58.1795	57.7974	57.5577	57.1603	56.9987	56.5551	56.2897	56.2538	56.1667
396.573	58.4256	58.2756	58.609	58.4436	57.991	57.8487	56.691	57.1167	57.1872	56.7667	56.4564	56.1038	55.7154
395.595	57.9679	57.6154	58.8846	58.0949	58.3833	57.2705	56.9821	57.2218	57.55	56.2821	56.1833	56.2385	55.3026
394.617	58.5385	57.5077	58.6154	58.141	57.3385	57.0821	57.0897	57.3205	57.0051	56.4051	56.0321	56.3846	55.8256
393.639	58.0423	57.7	58.4603	58.7244	57.6474	57.2397	57.0231	56.4615	57.0244	55.8769	56.2551	56.1885	55.75
392.661	57.9885	57.5526	58.6115	57.9179	57.95	57.05	56.3769	56.85	57.0551	56.0397	56.1795	56.0731	55.5295
391.684	58.7218	57.5141	58.4718	57.9359	57.9936	56.9333	56.6885	56.65	56.7974	56.1487	56.1821	55.9462	55.4064
390.706	58.2641	57.1077	58.1782	57.9295	57.9077	57.3051	56.7179	56.7718	56.3462	55.5231	56.0333	55.8731	55.1756
389.728	58.45	57.3667	58.8038	57.8231	58.0474	57.0795	56.5167	56.5397	56.6385	55.4179	55.2885	55.5615	55.7103
388.75	57.8051	56.9833	57.8731	58.3013	58.0321	57.0692	56.6615	56.4615	56.3615	55.9154	55.4526	55.3641	55.1756
387.772	57.9449	57.7615	58.2397	57.8949	57.4474	57.1744	56.2141	55.9718	56.1526	56.009	54.9513	55.9885	55.6013
386.794	57.9051	57.2564	57.8372	57.7064	58.1128	57.2295	56.2333	56.2256	55.809	55.7154	54.9833	55.5615	55.9936
385.816	58.2628	57.6577	57.7667	57.6705	57.7321	56.8923	56.368	56.118	55.7385	56.2705	55.5244	55.3269	55.8462
384.838	57.3897	57.2641	58.1154	57.9167	57.5987	56.4372	55.9897	56.1718	55.7295	56.0872	55.3577	56.1333	55.3308
383.86	57.8603	57.4141	57.9154	57.9333	57.7064	56.8205	56.0872	56.2808	56.7064	54.9218	55.2308	55.6872	55.0372
382.882	57.8128	56.8051	57.7449	57.9449	57.0821	56.4346	56.2474	56.1974	56.1808	55.6385	55.3744	56.0103	55.6513
381.904	57.7795	57.009	57.7603	58.2	56.8628	56.5449	56.0256	56.8513	55.7654	55.3833	55.1051	55.5154	55.1949
380.926	57.2744	57.1974	57.9603	57.2385	57.0141	56.1308	56.1346	56.6808	56.1462	55.1705	55.5179	55.3154	55.1846
379.948	57.6923	57.1141	57.65	57.1244	56.7628	56.2551	56.2141	56.1679	56.4103	55.5321	55.641	55.2115	55.3782
378.97	57.618	57.2731	57.7167	57.6205	56.1269	56.3051	55.7038	56.7667	55.8885	55.8179	55.1962	55.2808	54.7474
377.992	58.1795	56.7962	57.8038	57.3641	56.6641	55.6628	56.118	55.9436	56.2372	55.3333	55.4692	55.4654	55.0346
377.014	57.5949	56.9013	57.3859	56.8026	56.5154	55.7167	56.0051	56.3423	55.5013	55.2115	55.0833	54.9833	54.8615
376.036	56.9885	56.9346	56.991	57.6167	56.0859	56.2808	56.3962	56.0603	55.5295	55.2	54.9218	54.9026	54.459
375.058	57.5064	56.6846	57.7769	56.7872	57.0962	55.6962	56.2282	56.0449	55.2769	55.5795	54.859	54.9705	54.7679
374.08	57.3128	56.7538	57.4756	56.8308	57.1397	56.2744	56.6756	55.6705	55.1	55.4154	54.5577	54.9295	54.9269
373.102	57.1923	56.6808	57.4154	56.9218	57.2756	56.3949	56.65	55.9167	55.4013	55.2167	54.8218	55.1269	55.0231
372.124	56.8513	56.5038	57.1897	57.0051	57.1154	55.4064	55.7962	56.2885	55.1974	55.4051	54.7436	55	54.759
371.146	57.3103	56.3013	57.491	57.4192	56.5269	55.5064	55.9872	56.0013	55.1026	55.4859	55.1667	54.7	55.1474
370.168	56.8282	55.9667	57.4436	56.8115	55.8782	55.5718	55.6872	54.9885	55.4269	55.5718	54.9795	55.1936	54.5526
369.19	56.0718	56.0103	57.0564	56.9487	56.4628	55.941	56.0641	55.4218	55.4821	55.132	54.7897	54.5974	55.6679
368.212	57.1128	56.3038	57.0756	56.6769	56.4679	55.632	55.9397	55.5731	55.2897	54.5756	54.8	54.7859	54.7436
367.234	56.5256	55.7308	56.6333	56.7218	56.4718	55.2154	55.6756	56.1808	54.7179	55.3256	55.0128	54.3936	54.4936
366.256	55.8462	55.6154	56.7474	56.6346	56.4179	55.6269	55.8423	55.5244	55.1513	55.5308	54.9115	54.2769	54.6526
365.278	56.0397	56.3808	56.1218	56.7885	56.4692	55.3013	55.6346	55.6282	54.7513	55.0179	54.7808	54.2731	54.4231
364.3	56.509	56.25	56.1167	56.9308	56.0987	55.6692	55.9705	55.3744	55.2333	55.0821	54.6205	55.1385	54.2474
363.322	56.0987	55.6756	56.3462	56.4705	56.1333	55.3051	55.8128	55.0718	54.7577	54.9526	54.9949	53.9923	54.4077
362.344	55.9282	55.7359	56.7821	56.3474	56.2449	54.6026	55.9654	54.9077	54.9179	54.3564	53.9051	54.3397	54.3218
361.366	55.8423	55.6	56.6064	56.3974	56.0321	54.5718	55.4808	54.8846	54.9808	54.2141	54.0744	54.0949	54.6513
360.388	56.3154	55.6385	56.2064	56.3936	55.7077	55.0154	55.6372	54.8385	54.9744	54.1205	54.1115	54.1064	54.3667
359.41	55.6192	55.1205	56.2769	56.1795	56.2821	54.8462	54.9923	55.0321	54.3282	55.0897	54.7256	54.4308	54.2756
358.432	55.4077	55.3513	56.3564	56.4397	56.382	54.9987	55.0141	55.3205	54.4321	54.6949	54.559	54.0526	53.8321
357.454	56.3385	55.382	56.6513	56.1923	56.0321	54.5962	55.45	55.3256	54.8051	54.4949	54.3244	53.941	54.0282
356.476	56.1795	55.4628	55.7346	56.0474	55.9231	54.2205	55.1487	54.9115	54.2346	54.2513	54.1564	54.4103	53.8038
355.498	55.7859	55.3551	55.3449	56.1013	56.0359	54.4064	54.6615	54.7282	54.8987	54.3974	54.1795	53.8026	53.882
354.52	55.6449	55.25	55.8615	56.0256	55.7013	54.7436	55.1987	54.5962	54.0295	53.9846	53.859	53.9192	53.5538
353.542	55.9321	54.9423	55.6551	55.6064	55.2333	54.4692	54.7013	54.7641	54.1333	54.2551	53.8244	54.0256	53.7667
352.564	55.6192	55.0962	55.5987	55.691	55.4513	54.4962	54.2603	54.9987	54.4821	54.0897	53.5795	54.1141	53.4654
351.586	55.3833	54.8038	56.0692	55.6846	55.6769	54.7154	54.6923	54.7423	54.3538	54.0833	53.632	54.0282	53.5872
350.608	55.7192	55.5359	55.8474	56.15	55.3308	54.4603	54.5936	54.4026	54.6487	54.0397	53.1769	53.909	53.7526
349.63	55.3833	54.1872	55.9295	56.0077	55.1833	54.0744	55.1115	54.5038	54.1987	53.8513	53.9051	53.7526	53.3487
348.652	55.1872	55.009	55.3474	55.9641	54.7115	54.209	54.7372	54.7423	54.0577	53.382	53.0154	53.85	53.5564
347.674	55.4128	55.2231	55.3436	55.5692	55.2551	53.8705	54.4487	54.2833	53.7308	53.5487	53.35	52.8769	53.0038
346.696	54.7962	55.2397	55.3641	55.7231	55.0577	54.1385	54.4885	54.4333	53.7038	53.8244	53.4551	52.9359	53.6462
345.718	55.1487	55.1744	55.4679	55.7397	55.509	53.3692	54.4449	54.2026	53.9987	53.2795	53.1064	53.3987	53.2333
344.74	54.2603	54.6833	55.4474	55.4628	55.1205	53.9179	54.341	53.4872	53.8321	53.5346	53.0654	53.991	53.1974
343.762	55.0923	54.5321	54.9167	54.9462	55.6346	54.3179	54.5103	53.8385	54.0538	53.3526	53.5692	53.5731	52.9551
342.784	54.9718	54.6474	55.2962	55.391	55.1474	53.9333	54.3167	53.7077	53.8141	53.6282	53.4179	52.9	53.1128
341.806	54.7705	54.6603	55.3282	55.3987	55.0949	53.6244	53.9205	53.7487	53.4128	53.4282	53.4256	53.6154	53.2397
340.828	54.9397	54.4538	54.6987	55.1051	55.3474	54.0321	54.2321	53.5013	54.291	53.2077	53.0128	52.6385	52.7205
339.85	54.5731	53.9628	54.8115	55.4974	55.8962	53.6436	53.5013	54.0231	53.691	53.2987	53.1526	52.9256	52.9962
338.872	54.3141	54.0179	55.2077	54.8833	55.1397	53.4128	54.3192	53.6897	53.5205	52.7064	52.5577	53.5167	52.632
337.894	54.5564	54.1987	55.0628	54.7821	54.6128	53.7141	53.8205	53.7769	53.0423	53.0769	52.8731	53.1256	52.7846
336.916	54.0641	54.6423	54.9154	55.4474	54.7641	54.0244	54.1244	52.9628	54.1346	52.7436	53.0231	53.0333	52.8115
335.938	54.3551	53.6064	54.859	55.0538	54.6013	53.6192	53.759	53.7449	53.1923	53.0333	52.8795	53.2538	52.2269
334.96	53.8577	54.2423	54.7628	55.0423	54.6654	53.5167	53.4256	53.6667	53.2321	52.5846	53.1744	52.4551	52.4269
333.982	53.9808	53.9167	54.5641	55.0449	54.4756	53.3564	53.3449	54.1744	53.2744	52.9756	52.7321	52.8782	52.0667
333.004	53.7885	53.4974	55.0013	54.641	54.7718	53.1026	53.3295	53.8167	53.2936	52.5974	52.7923	52.3654	52.0821
332.026	53.7282	53.6218	54.5769	54.5769	54.1077	52.9026	53.2615	53.659	53.6628	52.2679	52.9321	52.4333	52.159
331.048	53.8115	53.9321	54.4179	54.991	54.7	52.9769	54.2128	53.2718	53.3987	52.7603	52.45	52.6603	51.7436
330.07	53.2795	53.7244	54.1974	54.8218	54.7679	53.15	53.3064	53.5974	53.5564	52.2833	52.0615	51.9231	52.391
329.092	53.6654	53.5205	54.3885	55	53.991	53.0603	53.5462	53.5744	53.3744	52.2641	52.2923	52.1103	52.4051
328.114	53.409	54.2308	54.3962	55.2615	54.7615	53.3936	53.3269	53.4974	53.0051	52.4462	52.2936	52.6167	51.7859
327.136	53.1474	53.4423	53.9474	54.8564	54.0026	53.2295	53.3859	53.2179	53.5	52.1974	52.2346	52.1962	52.4538
326.158	53.3949	53.4936	53.9321	54.6231	53.8833	53.0795	53.0538	52.8872	53.3308	52.4474	52.2346	51.9731	52.3282
325.18	53.6385	53.5256	54.2372	54.6667	53.9115	52.8526	52.8782	53.4538	52.9679	52.5282	51.2192	51.5064	51.6474
324.202	53.3205	53.618	53.9872	55.2718	53.6308	52.6051	52.8731	53.3974	53.0577	52.1859	51.3603	52.3218	51.7192
323.224	53.4333	53.409	54.2731	54.2564	53.6744	53.0846	52.9859	52.7705	52.3179	51.6872	52.2154	52.4487	51.6795
322.246	53.3692	53.2205	54.2513	54.6936	54.0564	52.5	53.0769	53.2205	52.991	51.9731	51.6577	52.1987	51.9795
321.268	52.5577	53.4192	53.5397	54.2487	53.8077	52.3654	52.6731	53.4526	52.5667	51.7256	51.65	52.0756	51.4
320.291	52.7833	52.9231	53.6282	54.4756	53.1077	52.2821	53.3603	52.8308	52.1231	52.2321	51.4449	52.0308	51.7987
319.313	52.6244	53.0833	54.0192	54.3538	53.2962	52.7603	52.9859	53.3538	52.5654	51.9	51.3256	51.7731	51.5397
318.335	52.4846	52.791	53.8615	54.2538	53.4615	52.7179	52.4679	53.1077	52.5385	51.3833	51.4141	52.3244	51.5962
317.357	52.259	52.5897	53.5474	54.0321	53.8718	52.0923	53.0385	52.7564	52.3782	51.4692	51.309	52.1718	50.8295
316.379	52.0667	53.2333	53.1564	54.2705	53.8295	52.8449	52.2295	52.9551	52.2859	52.1282	51.1269	52.1423	51.1615
315.401	52.0603	52.8192	53.2808	53.9256	53.0808	51.9436	51.8128	52.6744	51.8987	51.1679	51.2308	51.9987	51.4308
314.423	52.3462	52.8026	53.2679	54.2564	53.4744	51.9192	51.9423	52.8385	52.2423	51.2295	51.5692	51.2436	50.941
313.445	52.6295	53.159	53.5269	53.8718	53.5692	52.4333	52.3141	52.7692	51.9423	51.3192	51.0577	51.9628	50.7282
312.467	52.8115	52.5154	53.6449	53.8372	53.3603	52.2897	52.0026	52.6051	51.6667	51.0897	51.5128	51.341	51.2615
311.489	52.4782	52.4846	52.882	53.5756	53.2987	52.7679	52.2628	53.2115	51.4038	51.9769	51.1641	51.0513	51.0051
310.511	52.0295	52.2462	53.2949	53.0179	53.3128	52.1833	52.0564	52.6654	51.7603	51.2987	51.4859	51.1744	50.8654
309.533	52.1372	52.2641	52.841	53.6769	53.409	51.8346	51.8603	52.4372	52.0462	51.1667	51.2038	51.4321	50.5513
308.555	52.0462	52.1962	52.8628	53.0987	52.5436	51.95	51.7897	52.3718	51.4064	51.1372	50.7692	51.5372	51.1487
307.577	52.2218	52.7769	52.6872	53.1667	52.9987	51.8897	51.9769	52.159	51.7385	51.3782	50.6577	51.4679	50.6282
306.599	51.8026	52.3962	52.4346	53.2256	52.0679	52.4372	52.0718	51.6564	51.4962	50.7923	51.2756	50.9551	50.8244
305.621	52.2731	52.009	52.7795	53.7026	52.7269	51.7436	52.1474	51.5256	51.9038	51.3308	51.0077	50.8641	50.909
304.643	51.8077	52.0923	52.5962	53.4103	52.6744	51.6205	51.632	51.6705	51.4897	51.2154	50.8718	50.8795	50.4385
303.665	51.341	52.5436	52.7013	52.6949	52.5962	51.7474	51.8744	51.7795	51.7064	51.4487	50.6218	51.0205	50.2962
302.687	51.3987	51.6795	52.6051	53.091	52.1526	51.3526	51.5846	51.9115	51.5474	51.2718	50.7218	51.0244	50.4295
301.709	51.2731	51.6167	52.0128	52.9885	52.2205	51.3795	51.1	51.5051	51.2872	51.05	50.5244	50.4256	50.6064
300.731	51.0936	52.0026	52.5333	52.6282	52.0705	51.591	51.4859	51.2359	50.3064	50.8513	50.3705	50.6308	49.6833
299.753	51.5923	51.5718	52.2872	52.2859	52.7179	51.2769	51.3487	51.7654	50.8808	50.9846	49.9346	50.3538	50.1679
298.775	51.1372	51.7205	52.1295	52.0987	52.1577	51.3885	51.541	52.1436	51.1564	50.4718	50.441	50.7141	50.0782
297.797	51.2141	51.5923	52.4397	52.909	52.1397	51.2462	50.9321	51.8026	50.3179	50.7359	50.6244	50.65	49.2551
296.819	51.0128	51.2577	51.9359	51.7538	52.0167	51.391	51.0949	51.4603	50.7538	50.8064	49.4859	51.1577	49.541
295.841	51.1231	51.4449	51.9859	52.6705	51.8641	50.909	51.3205	51.7269	50.9603	50.3205	49.6615	50.9449	49.4705
294.863	50.7308	51.6744	51.8603	52.3603	51.8962	50.8744	50.632	50.9641	50.35	50.0564	49.9231	50.2885	49.6577
293.885	50.7346	51.3436	51.509	52.6192	51.9718	51.0231	49.9782	51.3038	50.5397	50.8692	50.3526	49.5782	49.5295
292.907	50.4513	51.8	51.4679	52.4013	51.0718	50.9474	50.6782	51.4756	49.9692	50.8372	49.9731	50.118	49.6974
291.929	49.7679	51.1385	51.6423	52.7231	50.7115	50.6256	50.4231	51.3641	49.7833	50.2551	49.9923	50.6218	49.3141
290.951	50.1115	50.8859	51.6795	52.0821	51.2141	50.5179	50.2064	51.1859	49.7641	50.1923	50.1218	50.0859	49.491
289.973	50.0756	50.9308	51.9679	52.1205	50.959	50.5141	50.2205	51.1256	49.5038	50.8026	49.7538	49.741	49.1397
288.995	50.5103	50.9564	51.4833	51.7718	51.3846	50.7051	50.1487	50.8987	49.6282	50.2872	49.8256	49.841	49.5769
288.017	50.2013	50.9897	51.1564	51.6615	51.3897	50.4256	49.7859	50.6282	49.7628	49.9667	49.8013	49.659	49.2705
287.039	49.5756	50.5679	50.9346	51.7064	51.4064	50.4321	50.2346	50.8885	50.4	50.5654	50.041	49.7872	49.5064
286.061	49.7538	50.5731	51.059	52.0692	51.9474	50.2397	50.1308	50.6462	49.7449	50.5051	49.9872	49.5218	49.0756
285.083	50.4487	50.709	51.1679	51.2449	50.9756	49.9756	49.7449	50.5128	50.259	49.7782	49.6962	50.1564	49.3154
284.105	49.8346	49.8526	51.4051	51.8231	50.7692	50.5141	50.2333	50.541	49.8795	50.1192	49.5256	49.6872	48.9282
283.127	50.2128	50.1423	50.8487	51.5987	51.109	50.7474	49.9103	50.3192	50.15	50.5038	49.5987	49.8282	49.0436
282.149	49.8026	50.241	50.7897	51.1295	50.9577	50.1192	49.8564	50.3744	50.1923	50.1372	49.1808	49.0821	49.0936
281.171	49.5423	50.1923	50.2628	51.1423	51.1449	50.2628	49.7295	50.2487	49.9513	50.4051	49.4218	49.9333	49.3423
280.193	49.341	50.4782	50.6218	51.1615	50.6128	49.7949	49.8603	50.1359	49.5115	49.4628	49.0872	49.209	49.0397
279.215	48.4833	49.35	50.2013	50.7115	49.5308	49.1962	49.2718	49.5269	49.0987	49.4859	48.5808	48.7205	48.2205
278.237	49.1154	49.2705	50.7051	50.5564	50.8538	48.9603	49.091	49.3897	48.7423	49.4359	48.7615	49.0462	48.55
277.259	48.3859	49.6154	50.3936	50.5526	50.0564	49.2487	49.5167	49.4103	49.0141	49.2705	49.3538	48.9333	48.4654
276.281	48.3308	49.632	49.95	51.159	50.2872	49.5141	49.5269	48.9308	48.4192	49.6731	48.9679	48.9295	48.3474
275.303	48.6679	49.8154	50.132	50.7654	50.7641	49.791	48.9859	48.8154	49.368	49.441	48.9462	48.8718	48.3705
274.325	48.5885	49.7987	50.3397	50.7192	50.2205	48.8628	48.7923	48.8372	49.2551	48.6718	48.7231	49.1385	48.7962
273.347	48.3346	49.7885	50.3141	50.5718	50.5013	49.0846	49.4833	49.1872	48.7077	49.1833	48.9474	49.4462	48.2846
272.369	48.5641	49.9321	50.5474	50.3179	49.9795	49.9436	49.4744	48.9667	48.641	49.2179	48.609	48.7808	48.5808
271.391	48.0538	49.5821	51.0679	50.6577	50.2103	49.2615	49.0936	49.2244	48.391	48.9526	48.0449	48.2179	48.5679
270.413	48.3423	49.4526	50.7115	50.3782	50.0538	49.5872	49.0962	49.132	48.709	48.4487	47.941	48.8923	48.3782
269.435	48.3192	48.9295	50.3308	50.641	49.791	49.3346	49.2923	49.1154	48.7205	48.3603	48.859	48.9103	47.9333
268.457	48.4013	48.9192	50.9154	50.95	50.3026	49.4449	49.0115	48.9423	48.4654	48.7654	48.1923	48.4974	47.6154
267.479	48.4449	49.8551	49.991	50.1782	50.1026	49.2756	49.1436	48.9474	48.4244	48.341	47.8885	48.409	48.2244
266.501	48.591	49.6808	50.5923	50.1449	49.6282	48.8346	48.3705	49.5744	49.0308	49.2808	48.4538	47.9885	48.1615
265.523	48.7564	48.9321	49.9462	50.0949	49.3179	48.9949	48.7013	49.4615	48.3397	49.1103	48.259	47.9333	47.9744
264.545	48.4154	49.2603	50.3705	50.2628	49.4628	49.5846	48.8795	49.0154	48.3667	48.541	48.3833	48.3449	48.0205
263.567	48.5538	48.8282	50.1064	50.0103	49.6615	49.0692	48.8718	48.8744	48.1372	48.6038	48.2731	48.5141	47.8808
262.589	48.1731	48.8974	49.9474	50.6615	49.4295	49.3526	48.491	48.841	48.3154	48.7705	48.3705	48.0077	48.1128
261.611	47.7808	48.3218	49.8244	50.3795	49.6795	49.2064	48.8974	49.109	47.8667	48.9051	48.1474	48.5603	47.7974
260.633	47.8436	49.0064	50.0872	50.0179	49.6423	49.3974	48.7103	48.5359	48.6821	48.4359	47.9603	48.2436	48.341
259.655	47.4846	48.9205	49.6872	49.8423	49.3897	48.9513	48.7231	48.9526	48.2346	48.8769	47.9615	48.3192	48.1308
258.677	47.8949	49.1962	49.4808	50.2923	49.1218	49.2372	48.4538	48.2141	47.8833	47.9923	48.1077	47.9679	48.0115
257.699	47.5128	48.4064	49.5231	49.8718	49.4128	48.5769	48.6962	48.8615	48.0397	48.4282	48.1026	47.4782	47.4013
256.721	47.3987	48.1346	49.3692	49.8231	49.1821	48.8231	48.3692	48.8077	48.1487	48.4718	48.0846	47.8051	48.1154
255.743	47.6795	48.5333	49.5487	49.7577	48.7949	48.6846	48.5487	48.6705	48.2795	48.8295	48.1679	48.4551	48.1244
254.765	47.8692	48.5949	49.4282	49.7987	48.8397	48.9128	48.1487	48.9282	47.9859	48.1026	47.8974	47.9077	48.1487
253.787	47.6577	48.6987	49.3346	49.9026	49.1782	49.2038	48.3859	48.2679	48.0231	48.9038	48.441	46.9692	47.5551
252.809	47.5962	48.1397	49.4026	49.4872	49.2115	48.5833	48.1513	48.3269	48.0846	48.6141	48.2987	47.9577	47.7077
251.831	47.6654	48.459	49.5936	49.4654	48.6013	48.7141	48.1744	47.9923	47.4821	48.8846	47.6397	47.6205	47.882
250.853	47.7013	48.632	49.3782	49.4628	48.8808	48.7154	48.5282	48.4423	47.7949	48.6103	47.6013	47.559	47.7128
249.875	47.1897	48.2538	49.0756	49.6846	48.8513	48.5346	48.3577	48.0974	47.8038	48.5654	47.741	47.7487	48.1333
248.898	47.8346	47.8833	49.1872	49.5885	48.6256	48.9038	48.7615	47.6077	47.9795	47.9141	47.5577	47.5462	47.7
247.92	47.4128	48.0372	49.4962	49.7782	49.1128	48.9154	48.1231	47.9679	47.9205	48.3949	47.1051	46.8782	47.5987
246.942	47.4449	48.6	49.6474	50.0321	49.0192	48.5782	48.4615	48.0603	48.0692	48.132	47.4628	47.3013	47.9474
245.964	47.3859	48.4218	49.0526	49.4846	48.9218	48.3538	47.9667	47.9962	48.3667	48.0641	48.1449	47.6372	47.4167
244.986	47.3436	48.1859	49.509	49.6308	48.7551	48.1577	47.5474	48.009	48.2833	47.841	47.5154	47.4321	47.7167
244.008	47.2346	48.4231	49.2859	49.559	48.8064	48.609	47.7346	47.4577	48.0474	47.9833	47.4603	47.9846	47.6782
243.03	47.1551	48.1141	49.1192	49.7038	49.2192	48.6423	48.3372	47.6449	47.8077	48.3308	47.2756	47.4551	47.2526
242.052	46.9103	47.6038	48.9064	49.6397	49.1808	48.059	48.0679	47.2333	48.2615	48.0154	47.4192	47.5705	46.6103
241.074	46.9756	48.2128	49.4846	49.809	48.4141	48.2731	47.5397	47.4308	47.5846	47.9321	47.3218	47.3064	46.7397
240.096	47.1269	48.0423	48.9154	49.3244	49.1603	48.309	47.7077	47.7962	47.6372	47.5372	46.9372	47.3064	47.0205
239.118	46.8346	47.8154	48.9731	49.0449	48.8846	47.9615	47.5718	47.5974	47.2564	48.0821	46.7705	47.0821	47.1756
238.14	46.8462	47.6923	49.2077	48.9705	48.9487	47.9256	47.3692	47.2833	47.9462	47.8718	47.0821	47.2551	47.4128
237.162	46.6897	47.6885	48.8064	49.1205	48.8756	47.7705	48.0013	47.4654	47.4897	47.9026	46.8808	46.8654	47.441
236.184	46.5051	47.9628	48.6269	48.5449	48.7718	47.8833	47.5013	46.8603	47.2564	47.8731	47.1513	47.2077	46.6038
235.206	46.2282	47.5167	48.3782	49.2974	48.5141	48.1474	47.6833	47.1	46.5449	47.4064	47.0654	46.8321	46.868
234.228	47.0038	47.1692	48.8705	48.9141	48.9846	48.0679	47.6308	47.6038	47.2154	47.3936	48.0564	47.0064	46.9333
233.25	46.7936	47.3769	48.6603	48.8526	48.7628	47.8846	47.6154	47.3769	47.4641	47.5013	46.8744	47.2756	47.0474
232.272	46.7705	47.6551	48.5859	49.0192	49.141	48.3731	47.3051	47.4885	47.3641	47.6077	47.1423	47.1782	46.6974
231.294	46.8641	47.5308	48.4077	48.6372	49.0397	48.1282	47.8923	47.75	47.0154	47.3487	46.9538	47.1064	47.0244
230.316	46.8705	47.0923	48.2462	48.6462	48.8397	47.9321	47.9423	47.3859	46.7295	46.9821	47.1462	46.8423	46.7064
229.338	46.3218	47.259	48.5846	48.6474	49.2295	47.459	47.2936	47.2603	47.5244	47.4526	47.3167	46.7205	46.809
228.36	46.5744	47.291	48.4397	49.0628	48.1	48.0513	47.0449	47.6551	47.309	47.0436	46.541	46.641	46.4269
227.382	46.2641	47.4577	48.0256	48.4154	48.1756	47.5692	46.8628	47.1744	47.0603	47.2154	46.7885	46.5615	47.2423
226.404	45.9282	46.9205	48.0372	49.059	48.4026	47.6526	47.3205	47.5128	46.7038	47.4551	46.6436	46.6372	46.091
225.426	45.6013	46.9385	47.8808	48.2308	47.7795	48.0718	46.5385	46.5962	47.009	47.6949	46.9167	46.9321	46.3167
224.448	45.8141	47.2936	48.05	47.8885	48.2141	47.5833	47.1923	46.991	46.7795	46.959	46.6679	46.9423	46.2218
223.47	46.1846	47.1769	47.9949	48.2026	47.7205	47.3026	47.1615	47.2641	46.5872	47.341	46.3974	47.1423	46.3205
222.492	45.9051	46.9385	48.2731	47.9577	48.0103	47.5103	46.991	46.8628	46.4359	46.8333	46.3808	46.6821	45.9346
221.514	45.7423	46.7154	47.491	47.7423	47.9308	47.4744	47.5923	46.8013	46.4436	46.9846	46.1026	46.1654	46.3321
220.536	45.6103	46.9526	47.8308	47.6974	48.3526	48.0538	47.2359	46.9962	46.9436	47.1603	46.5128	46.3808	46.0551
219.558	45.4769	47.0167	48.3359	48.1654	48.1846	47.791	46.5705	46.8333	46.3795	47.0872	46.2551	46.3526	46.1897
218.58	45.6103	46.8731	47.5859	48.2962	48.2731	47.3128	46.3603	46.7654	46.9231	47.1833	46.1385	45.9372	45.9487
217.602	45.8987	46.4064	47.1667	48.5218	47.882	47.559	46.8449	46.3897	46.5154	46.8487	46.0949	45.9538	46.4538
216.624	45.9513	46.4987	47.541	47.8038	47.4538	46.8038	46.5423	46.309	46.391	46.959	45.9244	46.4641	46.6936
215.646	45.8103	46.4551	47.6667	47.4462	47.9731	47.241	46.618	46.6333	46.4013	46.618	46.2333	46.5179	46.0205
214.668	45.709	46.5423	47.159	48.2769	47.7103	47.4026	46.3474	46.4308	45.8103	46.8231	46.8295	46.2538	46.3551
213.69	45.3897	46.5744	47.541	47.7526	47.4962	46.5628	46.0936	46.2846	45.4923	46.5372	45.8731	45.9679	46.291
212.712	45.0385	46.259	47.2436	47.9667	47.3141	46.4795	46.2949	46.5	45.7269	46.7436	45.9731	46.0282	46.2397
211.734	45.5564	45.8179	47.6987	48.6974	47.6705	47.2282	45.9679	46.0462	46.7269	46.3538	46.35	45.9949	46.1231
210.756	45.3615	46.4538	47.5487	48.35	47.4346	47.1923	45.6821	46.5628	46.3449	46.3013	46.5141	45.95	45.8462
209.778	44.9282	46.132	47.5026	47.7192	47.6949	46.3026	46.0013	46.1103	46.0526	46.7359	46.0359	45.6936	46.0103
208.8	45.541	46.6487	46.9769	47.8564	47.9769	46.6692	46.1231	46.3154	45.8987	46.5397	45.9756	45.6885	45.9744
207.822	45.1872	46.3577	47.1256	47.3436	47.4487	46.8128	45.9526	45.9769	46.0769	46.5641	46.5846	46.0346	45.5782
206.844	45.359	46.2295	47.3205	47.7462	46.8949	46.5526	46.0692	46.0782	46.1526	46.3038	46.0769	45.5731	45.6821
205.866	45.5744	46.5782	46.8936	47.109	47.1821	46.2244	45.8654	46.1628	46.1551	46.2628	45.6026	45.0949	45.9231
204.888	44.6064	46.632	47.0038	46.9231	47.1731	46.6949	45.6718	46.1308	45.7282	46.0679	45.8885	45.2923	45.9115
203.91	44.7859	46.0808	46.7782	47.0103	47.3231	47.141	45.8551	46.4936	45.7346	46.3641	45.7897	45.368	45.1808
202.932	45.291	46.4846	47.0397	47.209	47	46.7962	45.6551	46.2769	45.6295	46.118	46.2167	45.6718	45.0692
201.954	45.0526	46.5051	46.4859	46.8769	47.0872	46.2859	45.5372	45.8808	45.6308	46.3179	45.9474	45.5346	45.5244
200.976	44.8833	46.1192	46.6538	47.2308	47.1077	46.2436	45.7577	46.0897	45.8487	46.2385	46.1167	45.4205	45.4372
199.998	44.9205	45.6103	46.5821	47.0487	47.0397	46.0282	45.7692	45.859	46.0628	45.9103	45.7923	45.1462	45.1013
199.02	44.7872	45.4385	46.7295	46.8744	47.2051	46.5846	45.3244	45.7205	45.7962	46.0359	45.6167	45.1615	45.459
198.042	44.45	45.8462	46.7269	47.1167	47.0308	46.4013	45.4333	45.7051	45.9782	46.2628	45.391	45.0859	44.8872
197.064	44.3769	45.3218	46.7897	46.9282	46.7897	46.0962	45.7756	45.409	45.8397	46.0872	45.3167	45.4859	44.8872
196.086	44.1628	45.9269	46.9256	46.8987	47.1474	46.0462	45.05	45.4333	45.6487	45.8192	45.368	45.3269	45.0923
195.108	44.4872	45.9949	46.1436	47.1654	47.0308	46.1026	45.4846	45.9526	45.6436	46.2	45.4667	44.632	45.4128
194.13	44.3628	45.4154	46.8987	46.8423	46.741	46.0397	45.5897	45.6654	45.6897	45.3051	44.7295	45.2282	45.191
193.152	44.0269	46.0474	46.4654	46.5987	46.8064	45.7705	45.6192	45.0641	45.4551	46.0244	45.2205	44.7359	45.6115
192.174	44.4192	45.1372	46.15	46.2	46.4667	45.9154	45.6154	45.0628	45.0936	45.4218	44.7654	44.7359	45.4026
191.196	44.4551	45.4256	46.5564	46.6705	46.6256	45.9026	45.0808	45.632	44.9346	45.1679	45.0462	44.6526	44.8641
190.218	44.391	45.3551	46.1192	46.6974	46.7808	45.9103	45.1846	45.3833	45.0462	45.4436	44.5577	44.8026	44.9923
189.24	43.9051	45.0167	45.941	46.4564	46.7487	45.4462	45.0141	45.2077	45.4346	45.5385	44.9333	44.5962	45.0974
188.262	43.7538	45.3385	46.3218	46.3231	46.9692	45.3295	45.2872	44.9346	45.0705	44.6474	44.8423	44.9756	45.109
187.284	43.75	44.7769	46.4538	45.9962	46.4269	45.3949	44.7308	45.6218	44.7346	45.1026	44.6603	44.7705	44.7115
186.306	44.0897	44.868	46.1462	46.4449	46.5179	45.6808	44.991	45.1077	44.8038	45.2295	44.5526	45.0795	45.1859
185.328	43.6513	45.0808	45.9538	46.5077	46.2795	45.7244	45.3244	45.1756	44.8615	45.1974	44.4064	44.7205	44.4308
184.35	44.0513	44.6269	45.9846	46.1333	45.709	44.7679	45.1577	44.3449	45.3462	44.9013	44.4705	44.7859	44.7244
183.372	43.9038	44.6551	46.3333	45.8551	46.1205	45.0333	45.3321	44.9987	45.2974	44.9538	44.6346	44.541	44.1231
182.394	43.8295	44.8731	46.3346	46.3936	45.9218	45.3282	44.6705	44.9026	45.2051	44.8692	44.3538	44.6449	44.8577
181.416	43.2256	44.7282	45.9654	45.7949	46.1115	45.2949	44.6897	44.9769	44.3692	45.2769	44.4769	44.7949	45.1423
180.438	43.6115	45.0641	45.8	45.891	45.9128	45.5038	44.2462	45.1077	44.4744	44.8705	44.7051	44.359	44.3179
179.46	43.3513	44.2551	45.5628	45.3359	45.859	45.2154	44.1167	44.1423	44.8115	44.1667	44.4987	44.3321	44.9885
178.482	43.3077	44.5679	45.5872	45.9474	45.3256	45.3756	44.2744	44.7615	44.2846	44.8051	44.7885	44.3397	44.3936
177.505	42.9282	44.2321	44.9551	45.9679	45.8205	45.0564	44.4897	44.7577	44.1846	44.9756	44.3987	44.1385	44.5782
176.527	42.8397	44.3808	45.5692	45.7641	45.6103	44.7436	44.5641	44.4769	44.6051	45.2308	44.0603	44.709	44.5667
175.549	42.7013	43.882	45.4526	45.6167	45.6603	45.241	44.5013	44.3718	44.0321	44.5974	44.3038	44.1577	44.1513
174.571	43.1474	44.3654	45.3628	46.2077	45.2949	44.9962	44.6872	44.4244	44.3833	45.0346	44.0577	44.3654	44.2154
173.593	42.7449	44.0013	45.1833	45.6513	45.2372	44.9013	43.8154	44.6372	44.1782	44.791	44.7051	43.9423	44.0167
172.615	42.9038	43.5692	45.2179	45.7128	45.2218	45.1718	44.1679	44.6833	44.2872	44.8667	43.8808	43.8795	43.9564
171.637	42.6462	43.9359	45.141	45.6641	45.1936	44.8295	44.3795	44.0449	44.1679	44.941	43.632	44.3321	44.0872
170.659	42.5103	43.8282	45.2026	45.841	44.8474	44.2077	44.4154	44.2154	43.9923	44.7603	44.1205	44.0615	43.8038
169.681	42.6372	43.9744	44.9269	45.4038	45.5462	44.8474	44.2718	44.1808	43.8321	44.9013	43.6333	43.9321	44.1474
168.703	42.3103	44.8654	44.8346	45.1026	45.559	44.4346	44.6269	44.0128	44.3769	44.4256	43.8436	43.6577	44.0474
167.725	42.5897	43.9449	45.2987	44.6256	44.9115	44.2526	44.0705	43.7782	44.2205	44.8103	43.8423	43.2385	43.9141
166.747	42.5667	43.9333	45.3077	45.5	44.7551	44.759	44.1949	43.6731	44.2513	44.2372	43.7244	43.5795	43.5974
165.769	42.3295	43.4885	45.1654	44.8115	44.2821	44.7474	44.2615	44.0987	43.8218	44.2231	43.3256	43.7936	44.0603
164.791	41.8449	43.7897	45.209	44.9462	44.5064	44.6949	44.0513	43.9385	43.9064	44.1397	43.3128	43.6205	43.2333
163.813	42.1308	43.3577	44.8974	44.8705	44.7885	44.3179	44.0718	43.6487	43.7705	44.0795	43.4833	43.5282	43.9064
162.835	42.3962	43.6013	44.8615	44.7	44.6718	44.4231	43.9179	44.1744	43.5513	43.9936	42.9795	43.25	43.9308
161.857	42.0192	43.409	44.9179	45.1577	44.4372	44.5218	43.8231	43.7269	43.7103	43.6397	43.6949	43.3295	43.2218
160.879	42.3744	43.4615	44.7821	44.9615	44.7038	44.3782	43.8808	43.8731	43.6436	43.5962	43.7769	43.3577	43.4167
159.901	41.7128	43.1128	44.5474	44.7846	44.2282	44.4231	43.5513	43.3769	44.0936	44.2385	43.7449	43.2013	43.2872
158.923	41.6513	43.3885	44.0769	44.7795	44.1923	44.4603	43.2244	43.1962	43.6923	43.6372	43.2269	43.5128	43.9205
157.945	42.0628	43.2064	43.7269	44.6564	44.5013	44.1423	43.4115	43.5744	43.8564	43.8397	42.8244	43.3192	43.2231
156.967	41.8397	42.7449	44.5397	45.1718	44.5179	43.9128	43.3487	43.3949	43.5846	43.8487	43.7141	43.3308	43.2192
155.989	41.7397	42.6474	44.2256	43.9821	44.5974	44.0295	43.1564	43.1692	43.2013	43.8321	43.2321	43.2013	43.5692
155.011	41.4744	43.1628	44.0115	44.4692	44.3987	44.1372	43.8359	43.5564	43.6885	43.8167	43.4244	43.1308	43.3308
154.033	42.1641	43.0179	44.2628	43.4513	44.6333	44.1474	43.1385	43.1577	43.4295	43.1897	43.2949	42.5205	43.2821
153.055	41.5141	42.9513	43.7769	44.141	43.991	44.1295	42.9859	43.1115	43.1295	43.6923	42.9872	43.1551	43.7064
152.077	41.159	42.7603	44.0859	44.391	44.0718	44.5538	43.2064	42.7821	43.7474	43.2487	42.8885	42.9526	42.9756
151.099	41.2744	42.8974	44.109	44.5051	44.4295	44.2128	43.0269	42.7731	42.9359	42.9795	43.132	42.6885	43.2103
150.121	41.4321	42.85	43.9756	43.9731	43.8513	43.8397	43.1385	43.3795	43.4538	43.3179	43.2538	42.7346	43.3962
149.143	41.1333	42.8731	43.8833	44.1295	44.0333	44.0064	42.7821	43.3885	43.2244	43.1346	43.2923	43.0731	42.6897
148.165	41.1936	42.7782	43.6923	44.0808	44.0269	43.4846	43.1256	43.0577	43.459	43.3256	43.0167	42.3269	43.0885
147.187	40.7615	42.7218	43.7487	44.3436	44.65	43.5462	42.6526	42.9256	43.2731	42.4859	42.4692	42.3705	43.2987
146.209	40.8205	42.4923	43.9487	44.0936	44.1756	43.7705	43.1679	43.4923	43.4795	42.8833	42.6115	42.7654	42.5423
145.231	40.5795	42.4282	43.691	43.8218	44.3218	43.3436	42.7128	43.0103	42.8897	43.0603	42.9833	42.509	42.7282
144.253	40.9692	41.6705	43.6038	43.9667	44.0603	43.6962	42.9077	43.2051	42.6038	42.4205	42.4885	42.7897	43.0295
143.275	40.6718	42.4154	43.3564	43.7897	44.1038	43.2231	42.5987	42.8962	42.6462	42.6833	42.5449	42.1436	42.5936
142.297	40.4154	42.4038	43.1308	43.9462	44.3179	43.0923	42.2436	42.6705	42.7321	42.8397	42.4846	42.4628	42.632
141.319	40.4449	41.559	43.4192	43.9756	43.9821	43.1218	42.6397	42.2923	42.6705	42.5897	42.4359	42.2359	42.9115
140.341	40.3987	42.1013	42.7782	43.4346	43.7359	43.3628	42.4846	42.2359	42.3346	42.3231	42.4782	42.1449	43.3051
139.363	40.8	42.132	43.1462	43.3167	43.4154	43.0692	41.8962	42.8436	42.4013	42.3244	42.359	42.1846	42.9808
138.385	40.2308	42.1218	43.3231	43.4026	43.8654	42.9782	42.1782	42.6628	42.3333	43.1269	42.4731	41.9795	42.5641
137.407	40.5436	42.0731	43.3385	43.4192	43.5526	42.9333	42.4821	43.0244	42.6308	42.3051	42.5308	41.5987	42.4923
136.429	40.5141	42.0167	43.0051	43.3615	44.0192	43.0128	42.2115	42.8321	42.2936	42.309	42.4474	41.5949	42.3308
135.451	40.359	41.3744	42.8141	43.4013	43.3436	42.9321	41.9308	42.6987	41.9821	42.4744	42.1923	41.6077	42.4513
134.473	40.5487	41.7026	43.341	43.3782	43.6013	42.8756	42.3141	42.6987	42.6449	42.2577	42.1705	41.6359	41.9641
133.495	40.4218	41.3769	43.241	43.5769	43.5474	42.9756	42.0064	42.5423	43.0679	42.5615	41.9167	41.7846	42.359
132.517	39.9192	41.6987	42.6359	43.591	43.1167	42.8564	41.8167	42.5077	43.0795	42.6513	42.0244	41.7859	42.2974
131.539	39.7333	41.2205	42.5936	43.0923	43.8179	42.1333	42.1064	42.1462	42.5321	42.3167	41.9218	41.8808	42.4449
130.561	39.8321	41.3615	42.6577	43.1731	43.2333	42.3756	42.0167	42.2923	42.2192	42.3705	41.9167	41.8923	42.4115
129.583	39.9103	41.5077	42.9731	43.2885	42.6115	42.1936	42.1949	42.4372	42.3205	42.1244	42.0821	41.541	41.8923
128.605	40.0641	40.8513	42.7603	43.1962	43.4872	42.6167	41.4423	42.3692	42.4436	42.0333	41.7782	41.6462	42.2359
127.627	39.2782	40.9987	42.3923	43.2333	42.868	42.4795	41.7654	41.7026	42.3077	41.9962	41.8372	41.6782	41.9731
126.649	39.7846	41.541	42.6244	42.9628	42.7654	42.6859	42.041	41.6808	42.132	42.1628	41.2808	41.8103	42.0269
125.671	39.9526	41.05	42.3603	43.1923	42.8833	42.2244	41.6038	41.6051	43	41.9744	41.4	41.5962	41.7769
124.693	39.6077	40.6577	42.6885	43.0744	42.6705	42.2	41.5321	41.8731	42.6808	42.0064	41.4808	41.9962	41.7564
123.715	39.3897	41.209	42.1308	43.1167	43.0064	41.7205	41.3167	41.7205	42.2897	42.2654	41.6769	41.6872	41.741
122.737	39.4513	40.9038	42.1128	42.6013	42.6064	41.8577	41.6218	41.7231	41.5936	41.95	41.3897	41.2282	42.1397
121.759	39.6308	40.6218	42.1731	42.8218	42.6692	42.3744	41.3603	41.5333	41.5564	41.8231	41.4397	41.2667	42.0423
120.781	39.4218	40.868	42.4821	42.5077	42.3244	42.0782	41.3795	41.7756	41.941	41.6551	41.5167	40.9385	41.7308
119.803	39.6474	40.8167	42.4282	42.3974	42.2295	42.3308	41.35	41.7987	42.0692	41.7436	41.6038	41.4436	41.6705
118.825	39.6231	41.0051	42.8205	42.559	42.3808	41.9705	41.5295	41.8141	41.4269	41.6167	41.2154	41.2628	41.1564
117.847	39.5064	40.6628	42.1077	42.4333	42.5641	42.1718	41.7013	41.6641	41.3756	41.5115	40.8782	41.5308	41.4192
116.869	39.1679	40.2615	41.8551	42.2692	42.2859	41.7474	41.509	41.2936	41.5833	41.9641	41.1718	40.7577	41.109
115.891	39.1	40.5692	42.0449	42.1564	42.0538	41.5769	41.4654	41.1103	41.5231	41.6372	40.8462	40.8077	41.0923
114.913	38.9641	40.3962	41.5679	42.0526	42.4795	41.8641	41.0731	41.2513	41.2859	41.4769	40.9936	40.7372	41.0949
113.935	39.3038	40.3833	42.1295	41.8641	42.8179	42.1231	41.3269	40.9679	41.3897	41.2833	41.109	40.7949	40.691
112.957	38.8538	40.2359	42.1269	42.6064	42.4628	41.8538	41.3551	41.1449	40.8218	41.2026	40.6628	40.3795	40.9051
111.979	38.8013	40.1154	41.8141	42.1372	41.9949	41.541	41.3013	40.5385	41.0513	41.3205	40.6654	40.4423	41.2256
111.001	38.8051	40.5833	42.0179	42.3603	42.0987	41.8295	41.3949	41.4577	41.2231	41.509	40.809	40.8962	40.6218
110.023	39.0205	40.5641	41.4628	42.4821	41.8974	41.3641	41.0103	40.9385	41.3385	41.1449	40.6231	40.4385	40.4141
109.045	38.7526	40.4462	41.7282	42.1782	41.8551	41.459	41.1269	40.8897	41.4167	40.9577	40.6397	40.4141	40.6705
108.067	38.4923	40.5692	41.1692	42.0487	41.9603	41.0846	41.191	41.0346	41.3974	40.9115	40.7282	40.4795	40.7949
107.089	38.3744	39.9731	41.3859	41.7538	41.9256	40.9603	41.0346	41.2218	40.9782	40.7846	40.7474	40.5282	40.6526
106.112	38.6615	39.9731	41.441	41.7859	41.7308	41.2385	40.7192	40.5679	40.8	41.1308	40.7705	40.5936	40.5308
105.134	38.2987	40.1128	41.6615	41.4154	41.159	41.5756	40.8	40.8282	40.3205	41.0423	40.3321	40.5641	40.5449
104.156	37.9756	39.6256	41.5321	41.7256	41.6833	41.35	40.8923	40.1654	40.3038	40.9538	40.4962	39.9731	40.9231
103.178	38.0756	39.6308	41.1692	41.6397	41.6474	40.9487	40.6218	40.5359	40.6423	40.9218	40.2872	39.8731	40.9551
102.2	37.7705	39.8987	41.2885	41.7141	41.6359	41.4154	40.8641	40.7744	40.8718	40.609	40.109	40.1333	40.8641
101.222	37.9308	39.5782	40.9179	41.2474	41.5962	41.2013	40.4038	40.9269	41.0359	41.1013	40.4038	40.4897	40.6577
100.244	37.8936	38.9308	40.8769	41.6141	41.1513	40.7833	40.7218	40.6577	40.4859	40.8513	40.6679	40.2667	40.0564
99.2656	38.0423	39.1718	40.7923	41.6782	41.132	40.7244	40.5564	40.5769	40.5051	40.9167	40.4179	40.1269	40.3615
98.2876	37.3551	38.95	40.6474	41.5192	40.9282	40.8705	40.5974	40.3103	41.0538	40.5564	40.609	39.4846	40.4949
97.3096	37.8321	39.8372	40.4654	41.2462	41.3423	40.8179	40.8385	39.9115	40.7218	40.5667	39.9795	40.4577	40.6795
96.3316	38.0513	39.6167	40.5295	41.5833	41.0385	40.8885	40.8026	40.1923	40.0846	40.7205	40.3962	40.1038	40.7038
95.3537	37.7923	39.2167	40.5526	41.1385	41.0205	40.841	40.4333	39.6051	40.0936	40.7372	40.5385	39.6051	40.118
94.3757	37.5897	39.3115	40.8026	41.5205	40.8462	40.6192	40.0974	40.3923	40.0615	39.95	40.1231	39.7821	40.1449
93.3977	37.7962	39.509	40.8179	41.241	40.9577	40.8731	40.5179	40.0526	40.2256	40.5808	40.0859	39.6385	40.009
92.4197	37.7154	39.7923	40.5	40.9218	40.9051	40.5346	40.0064	40.3782	40.118	40.7167	40.15	39.8615	39.7551
91.4417	36.9628	39.0051	40.3	41.009	41.1026	40.6	39.8603	39.8692	39.4526	39.9346	39.7167	39.8744	40.2167
90.4637	37.5051	39.1154	40.4564	40.7667	40.7321	40.5705	39.8179	39.7833	39.7987	40.1449	40.3551	40.0808	40.1333
89.4857	37.2295	38.9679	40.7551	41.1282	40.4692	40.5449	39.5795	40.141	40.1641	39.7385	39.8474	39.5769	40.2987
88.5078	37.0064	39.0667	40.2282	40.559	40.6551	40.4692	39.4487	39.5987	39.8321	39.8974	39.9462	39.8282	39.6538
87.5298	37.0231	39.1141	40.3244	40.3872	40.4154	40.3487	39.9731	39.809	40.0795	39.4897	39.6115	39.6718	39.5436
86.5518	36.6192	39.041	40.5974	40.4821	40.5436	40.4308	39.7346	39.791	39.6385	39.759	39.6769	39.609	39.8756
85.5738	36.9244	38.8385	40.1538	40.632	40.8705	40.0038	39.6231	40.2718	39.7269	39.7115	39.2526	39.15	39.959
84.5958	37.0192	38.9808	40.0513	40.141	40.3103	40.1423	39.3526	39.4897	39.6756	39.9436	39.4962	39.141	39.5731
83.6178	36.6167	39.2526	40.0756	40.0064	40.4269	40.0167	39.4218	39.5179	39.6282	39.55	39.1256	38.7654	39.4654
82.6398	36.8949	39.0167	39.8038	40.2013	40.5256	39.5526	39.5718	39.6577	39.9244	39.1218	39.0154	39.0179	39.7167
81.6619	36.4282	38.691	40.0526	40.3641	40.1077	39.7385	39.6795	39.2256	39.6872	39.2231	39.5038	39.0615	39.9051
80.6839	36.5615	38.5026	39.7731	40.3833	40.0705	39.7731	39.3423	39.1551	39.4372	39.4603	38.6923	38.5718	39.4808
79.7059	36.5769	38.8013	40.0769	40.0564	40.3872	39.4064	39.3308	39.2526	39.0397	39.0692	39.8551	38.6551	39.2103
78.7279	36.0833	38.4731	39.7282	40.4051	40.2846	39.2179	38.9564	39.3859	39.2295	39.1808	39	38.591	39.8115
77.7499	36.3308	38.6026	39.2897	39.8141	39.5974	39.5115	39.159	39.2603	39.4192	39.4987	39.0397	39.1282	39.4769
76.7719	36.8013	38.4692	39.6244	40.0321	40.5667	39.1564	39.3333	39.3897	39.3256	39.4218	38.4064	38.8256	39.259
75.7939	36.4872	37.7282	39.3449	39.7564	39.6359	39.2692	39.0115	38.9615	38.8269	38.9641	38.6897	38.4846	39.1641
74.816	36.0282	38.2615	39.1115	40.2359	39.75	39.0385	39.15	39.0795	38.8205	38.6538	38.8487	38.7615	39.3577
73.838	35.9628	37.9641	39.0962	39.9333	39.6	39.1038	39.1385	39.0372	38.8718	39.0641	38.75	38.5244	39.1513
72.86	36.1359	37.8244	39.1705	39.7397	39.6962	38.7987	39.1962	38.7487	38.6962	38.6	39.059	38.1692	39.1333
71.882	36.2859	38.1949	38.8013	39.7564	39.4282	39.2192	39.1615	38.7756	39.0731	38.5462	38.8103	38.7064	38.8551
70.904	36.059	38.1077	39.3308	39.6769	39.8346	38.9256	39.1256	39.2295	38.8705	38.7423	38.9	38.2551	38.8026
69.926	36.1474	37.8423	38.6974	39.659	39.2603	39.0064	38.9269	39.0705	39.3154	38.6859	38.841	38.1821	38.5192
68.948	35.8577	37.6141	39.1846	39.25	39.4756	39.0474	38.5077	39.4385	38.9821	38.9244	38.7962	38.8013	38.6667
67.97	35.7064	37.8026	39.2974	39.4821	39.0115	39.2077	38.8449	39.1513	38.8603	38.8141	38.7821	38.1269	38.5949
66.9921	35.7192	37.6756	39.1641	39.191	39.7026	38.6474	38.882	38.7654	38.8833	38.4192	38.6769	38.5064	38.8667
66.0141	36.0064	37.7615	39.2038	39.1962	39.3923	38.5436	38.5282	38.3218	38.9833	38.5244	38.5949	38.2205	38.4654
65.0361	35.9615	37.6628	38.8962	39.0231	39.3474	38.5897	38.1218	38.6603	38.6231	38.3103	38.8154	38.3179	38.0449
64.0581	35.2923	37.5731	38.4615	39.2256	39.509	38.3885	38.8231	38.2731	38.6962	38.5718	38.4872	38.3141	38.059
63.0801	35.4269	37.8385	39.0359	38.8077	39.5179	38.2923	38.441	38.5192	38.6256	38.4551	38.2731	38.4231	38.35
62.1021	35.609	37.3756	38.9987	39.3256	38.8641	38.4846	38.1718	38.6833	38.6744	38.7679	38.1256	37.8333	38.3192
61.1241	35.6269	37.4859	38.7	39.0231	39.0385	37.9692	38.1115	38.609	39.0526	38.4551	37.909	37.8833	37.8603
60.1462	35.3654	37.5962	38.7808	39.1897	38.65	38.5936	38.2692	38.25	38.4269	38.3308	37.6577	37.8423	37.9038
59.1682	35.5679	37.4115	38.8013	38.7577	39.0551	38.1462	38.1192	38.0077	38.2244	38.2962	38.0769	37.6192	37.8987
58.1902	35.8795	37.4346	38.6962	38.8474	38.7538	38.4	37.8115	37.9218	38.6538	38.3423	37.9051	37.7436	37.7269
57.2122	35.7295	37.0628	38.3205	38.4628	38.8346	38.5308	37.9462	37.6256	38.1603	38.1872	37.8154	37.0192	37.4397
56.2342	35.5167	37.2526	38.7872	38.3885	38.7731	38.3218	37.9705	37.7385	38.1231	38.25	37.9603	37.8436	37.9256
55.2562	35.5256	37.0731	38.4667	38.5231	38.6846	37.9295	38.1808	38.0974	37.8603	38.0103	37.8808	37.5705	38.009
54.2782	35.3987	36.8051	38.6962	38.8295	38.8449	38.3936	37.4821	37.9897	37.9731	38.1103	37.6269	37.5667	37.9013
53.3003	35.3538	37.2833	38.8795	38.409	38.8487	38.1538	37.7974	37.8949	37.5949	38.2372	37.9449	37.4821	37.8987
52.3223	35.2013	36.6346	38.7705	38.4038	38.7244	37.9513	37.5026	37.3782	37.6782	38.0013	37.6949	37.2244	37.659
51.3443	34.9372	36.7769	38.0449	38.6077	38.6397	38.0385	37.4962	37.5679	37.5872	37.618	37.3321	37.0859	37.759
50.3663	34.5321	36.4397	38.1167	38.2487	38.65	38.0192	37.7628	37.8359	37.6026	38.0295	37.5128	37.8282	37.2808
49.3883	34.8615	36.8013	38.0321	38.4923	38.0269	37.9397	37.7064	37.6154	37.6436	37.541	37.7038	37.0987	37.3731
48.4103	34.8538	36.6474	37.7564	38.3846	38.2654	37.9474	37.241	37.7333	37.4692	37.6269	36.7987	37.1128	37.5423
47.4323	34.6308	36.2154	38	38.1833	38.2128	37.75	37.2359	38.0782	37.4974	37.3936	36.9269	37.4256	37.2038
46.4543	34.8949	36.2731	38.0769	38.0013	38.1474	36.7923	37.7192	37.5141	37.7256	37.5269	37.3705	37.2705	37.4744
45.4764	34.7179	36.5064	37.632	38.0551	38.3974	37.6821	37.1756	37.3808	37.1564	37.3462	37.2474	36.809	37.2962
44.4984	34.0218	36.1577	38.141	37.9436	38.2859	37.9603	37.4269	37.1987	37.559	37.5846	36.9782	36.9385	37.6115
43.5204	34.1872	36.3154	37.6038	38.1808	38.35	37.5385	37.3692	37.1397	37.45	37.6705	37.0282	36.7436	37.2564
42.5424	34.2115	36.0769	38.0846	37.9718	38.1154	37.391	37.0615	37.6218	37.0859	37.5038	36.5346	36.659	37.0872
41.5644	34.3359	35.9295	38.382	38.0551	37.8269	37.6218	36.9436	37.132	37.4128	37.0154	37.2282	36.8359	36.8551
40.5864	34.241	35.9987	37.8103	37.8269	37.9462	37.2679	37.6526	36.8513	37.1846	36.6269	36.6628	37.0038	37.2372
39.6084	33.9308	35.6	37.7244	37.45	37.4795	36.8295	36.959	37.4603	36.9474	36.6333	36.791	36.6295	37.118
38.6305	34.1308	35.8744	37.5333	37.9013	37.8308	37.009	36.5333	37.4449	36.6526	36.9256	36.8551	36.8974	37.2308
37.6525	33.9744	36.1538	37.7564	37.9487	37.7692	36.7346	36.741	37.0654	36.5372	36.6654	36.6	37.109	36.9154
36.6745	34.1038	35.9692	37.6833	37.7141	37.5244	37.2013	37.0603	36.2667	36.7987	36.8167	36.6974	36.5282	37.0654
35.6965	34.3026	35.5577	37.35	37.8962	37.2231	37.1115	36.9385	36.8295	36.6885	36.6692	36.6936	36.5718	37.1872
34.7185	33.9436	35.5923	37.3718	37.4705	36.8397	36.6141	36.4821	36.6474	36.8038	36.7885	36.0538	36.4231	36.6218
33.7405	33.7923	35.8205	37.0962	37.4359	37.2821	36.6782	36.5218	36.8346	36.7115	36.6462	36.7231	36.4603	37.0462
32.7625	33.6949	35.3205	37.0154	37.2564	37.2	36.8	36.5974	36.8038	36.7487	36.8038	36.3974	36.2103	36.7
31.7846	33.868	35.3923	36.9769	37.4577	37.1667	36.5385	36.8462	36.2679	36.5013	36.5872	36.409	36.4692	36.7244
30.8066	33.6154	35.3936	37.0308	37.4321	36.9833	36.9667	36.2756	36.2923	36.4103	36.5987	36.7269	36.6769	36.3038
29.8286	33.4192	35.5949	37.2564	37.0987	37.0487	36.7051	36.15	36.5167	36.659	36.2654	36.6615	36.091	36.3038
28.8506	33.5526	35.291	36.7551	37.1923	37.3436	36.8051	36.1167	36.4295	36.6462	35.9756	35.9205	36.3897	36.341
27.8726	33.5705	35.441	36.3244	37.291	37.3013	36.0872	36.1026	36.8115	35.941	36.3026	36.0526	36.3705	37.0064
26.8946	33.4308	35.4538	36.8244	37.1705	36.9218	35.9718	35.8141	36.3538	35.868	36.25	36.259	35.8244	36.5885
25.9166	33.1833	35.5205	36.5346	37.0846	37.1051	35.8769	36.2192	36.5936	36.2808	36.4987	36.0846	35.9731	35.9923
24.9387	33.0628	35.0821	36.9013	37.0462	36.891	36.3115	36.0128	36.3718	36.0936	36.2154	36.5705	36.0103	35.8282
23.9607	33.1192	34.8692	36.8103	36.9205	37.1346	35.7474	35.9372	36.4564	36.1731	36.3641	36.0603	35.8077	35.8782
22.9827	33.209	34.8038	36.3667	36.8385	36.7769	35.9321	36.0128	35.991	36.3782	35.9744	35.8385	35.7487	36.1872
22.0047	32.8295	34.8141	36.5538	37.2628	36.4974	36.0269	36.0423	36.0179	35.8795	36.3551	36.1705	35.7526	35.8013
21.0267	32.9256	35.1538	35.841	37.0397	36.4936	35.9167	35.7641	35.8487	36.1782	36.4923	35.5641	35.7577	36.0603
20.0487	32.7167	34.8667	36.0897	36.6808	36.4821	35.868	35.8064	35.6141	35.7295	35.9564	36.0731	35.8385	35.95
19.0707	33.3231	34.4154	36.1141	36.5462	36.5654	36.3013	35.6372	35.5859	35.8513	35.4385	36.0256	35.0808	35.941
18.0927	32.6872	34.9051	36.1782	36.6872	36.3218	35.4615	35.8179	35.4256	35.4795	35.7641	36.1474	35.3654	35.3987
17.1148	32.5577	34.7859	35.9244	36.5667	36.5487	35.6192	35.7308	35.5436	35.3744	35.7667	35.5192	35.5192	35.4833
16.1368	32.391	34.5385	35.8269	36.5167	36.1295	35.3244	35.8641	35.7038	35.6231	35.7474	35.8872	35.1615	35.4654
15.1588	32.4551	34.9064	35.909	36.6256	36.2821	35.2167	35.4679	35.6962	35.2923	35.7731	35.6795	35.5756	35.2372
14.1808	32.4821	34.4359	35.5513	36.368	36.0013	35.5269	34.8551	35.6436	35.1833	35.2846	34.9423	35.2333	35.691
13.2028	32.5551	34.4718	36.1026	36.2308	36.2795	35.3718	35.5372	35.7244	34.9923	35.8103	34.9628	35.2333	35.2718
12.2248	32.2462	34.5603	35.6282	36.2577	35.9269	35.2128	35.3026	35.1859	34.7603	35.6218	35.0603	35.491	35.7128
11.2468	32.491	34.3103	35.6756	36.1628	35.6846	34.9064	34.7949	35.35	34.741	35.2769	34.9821	35.0513	35.2282
10.2689	31.5744	33.8526	35.0962	35.5026	35.2244	34.868	34.8692	34.8449	35.0179	35.3385	34.7436	33.9821	34.9333
9.29087	32.0423	33.7	34.7962	35.3641	35.3269	34.632	34.4667	34.941	35.1949	34.8359	34.9923	34.3949	34.6167
8.31288	31.4269	33.9718	34.8333	35.6987	35.1141	35.0538	34.5154	34.609	34.9628	35.0782	34.691	34.5538	34.6526
7.3349	31.8141	33.6	35.2244	35.3218	35.4577	34.8692	34.8897	34.6397	34.8577	35.0846	34.6359	34.3179	34.4487
6.35691	31.6936	33.8949	34.8705	35.5718	35.4654	34.8795	34.9154	34.7679	35.1577	34.991	34.6141	34.4949	34.7321
5.37892	31.6705	34.0628	35.0808	35.4603	35.2949	35.1218	34.7846	34.7885	34.7962	34.8128	34.632	34.3526	34.7513
4.40094	31.7718	33.6462	34.7231	35.5218	35.4064	34.8333	34.6064	34.6821	35.1423	35	34.7718	34.6269	34.6731
3.42295	31.6321	33.6769	35.0423	35.4833	35.1167	34.6449	34.5141	34.9641	34.7244	35.0667	34.6346	34.6	34.7167
2.44497	31.5538	33.6013	35.1077	35.3615	35.3628	34.9179	34.6526	34.5269	34.6346	34.95	34.8897	33.9744	34.9833
1.46698	31.4231	33.9103	34.9103	35.8744	35.2179	34.3205	34.3846	34.5103	34.5821	34.7564	34.5744	34.0385	34.7
0.488993	31.5346	33.7731	34.9179	35.5128	35.0449	34.5833	34.2051	34.5205	34.4885	34.9731	34.8103	34.4051	34.5218
-0.488993	31.491	33.5423	34.7167	35.5192	34.8103	34.7462	34.2192	34.5833	34.7462	34.7654	34.5603	34.2205	34.4769
-1.46698	31.6449	33.5731	35.2782	35.1756	34.9359	34.5321	34.1115	34.4897	34.1538	34.8487	34.5115	34.4013	34.2551
-2.44497	31.2603	33.659	34.7179	35.6192	34.7756	34.6026	34.5692	34.0179	34.459	34.4667	34.2718	34.3346	34.4064
-3.42295	31.2449	33.4026	35.1	35.2615	34.9256	34.2833	34.5231	34.0551	34.1615	34.4744	34.7128	34.0641	34.0372
-4.40094	31.4141	33.3513	34.6167	35.159	34.6603	34.5821	34.2372	34.3372	34.2423	34.2449	34.4128	34.2218	34.1192
-5.37892	31.5949	33.1821	34.7179	35.2295	34.7821	34.341	34.1628	34.0987	34.1128	34.5936	34.4192	34.0321	34.0615
-6.35691	31.3962	33.8846	34.5026	35.3269	34.6487	34.2231	34.4372	34.3218	34.3449	33.8487	34.6141	34.1795	34.6295
-7.3349	31.2372	33.3205	34.5641	35.0474	34.7474	33.9141	34.1423	34.5756	34.2538	33.8128	34.2859	33.8872	34.2038
-8.31288	31.1064	32.7987	34.6128	34.7231	34.6295	34.4	33.9731	34.2154	34.5731	34.3936	34.5179	34.3551	33.8872
-9.29087	31.041	32.8321	34.4936	35.2218	34.9372	34.5346	34.2295	34.1051	33.9551	34.5487	34.6487	34.0962	33.8756
-10.2689	30.6641	33.0154	34.691	34.8462	34.4359	34.4051	33.8885	34.1756	34.0487	34.0923	34.2846	33.7103	34.2577
-11.2468	30.5795	32.8436	34.5115	34.7744	34.6679	34.0795	33.6205	34.1128	33.9128	34.2397	34.0038	33.7795	34.1449
-12.2248	30.8538	33.05	33.9346	34.8269	34.1474	34.0128	33.7808	34.3397	33.8692	34.1718	33.9564	33.8846	33.7603
-13.2028	30.909	32.6974	34.4192	34.9308	34.2346	33.9833	34.1936	33.7013	33.9769	33.8603	34.0782	33.9885	33.8282
-14.1808	31.0641	32.5321	34.4013	34.8526	34.3885	33.8692	33.882	34.2462	33.9654	33.8449	33.9051	33.7782	34.0372
-15.1588	30.2923	32.9282	34.3218	34.4115	34.4128	33.7449	33.7564	34.0577	33.7705	33.7679	34.2282	33.6385	34.0167
-16.1368	30.6897	32.5769	34.1128	34.5333	34.7218	33.9897	33.5115	33.8397	33.5513	34.0744	33.8115	33.5103	33.6038
-17.1148	30.6051	32.8295	34.141	34.1474	34.3962	33.4949	33.4179	33.6936	33.7667	34.0179	33.7936	33.6846	33.4295
-18.0927	30.7038	32.5833	33.9333	34.5744	34.409	33.8474	33.4103	33.8487	33.8256	34.0115	33.5718	33.841	33.6526
-19.0707	30.2603	32.7231	33.9269	34.3115	33.9295	33.6231	33.2962	33.5769	33.5526	33.8423	33.7769	33.9115	33.4808
-20.0487	30.9038	32.5603	34.0551	34.3385	34.1474	33.4679	33.5333	33.9962	33.6833	33.8013	33.7603	33.6885	33.6103
-21.0267	30.9538	32.5603	34.2141	34.441	34.0833	33.659	33.3218	33.3256	33.3103	34.1256	33.7551	33.3218	33.5474
-22.0047	30.2462	32.6462	34.1756	34.3897	34.3385	33.6308	33.4372	33.4064	33.5782	33.8256	33.9359	33.1051	33.5667
-22.9827	30.2872	32.5449	33.8962	33.9513	33.9051	33.4115	33.2821	33.4949	33.5436	33.6141	33.5026	33.3205	32.9487
-23.9607	30.2462	32.3923	34.132	34.0603	33.9641	33.4731	32.9936	33.8295	33.1795	33.8474	33.5756	33.4654	33.3038
-24.9387	29.8667	32.0167	33.4513	33.7513	34.0769	33.0654	32.9115	33.4756	33.7526	33.8987	33.6744	33.1167	33.3615
-25.9166	30.3949	32.3218	33.6756	33.7526	33.941	33.4167	33.2423	33.5423	33.1474	34.0308	33.5269	33.3628	33.0115
-26.8946	29.9705	32.2538	34.0487	33.9603	33.7	33.3731	33.3256	33.5846	33.6654	33.6551	33.5821	33.0192	33.3141
-27.8726	30.1013	32.3615	34.1192	33.5064	33.6679	33.1538	33.1	33.7179	33.659	33.632	33.1974	33.2654	33.1769
-28.8506	30.3077	32.1667	33.8744	33.6192	33.4923	33.2487	32.9282	33.8436	33.5718	33.2949	33.3962	33.1782	32.4795
-29.8286	29.809	32.1756	33.9064	33.4577	33.7372	33.2705	32.9705	33.882	33.2859	33.6795	33.45	32.6628	33.041
-30.8066	29.8397	32.1936	33.5526	33.3474	33.7538	33.25	33.5603	33.3256	33.4333	33.5462	33.2974	32.8731	33.5372
-31.7846	29.7615	32.3179	33.6628	33.6897	33.6462	33.0231	33.009	33.6051	33.0423	33.4064	33.4936	33.2641	33.0795
-32.7625	29.7795	31.941	33.391	33.5769	33.2859	33.0987	32.8295	33.6436	32.8538	33.1513	33.0397	33.1872	32.8987
-33.7405	29.4718	32.1154	33.6641	33.5846	33.4936	33.1115	32.9205	33.541	33.2641	33.0462	33.1487	32.8974	32.6141
-34.7185	29.4064	32.1564	33.35	33.7013	33.5974	33.4179	32.55	33.382	32.9103	33.2205	32.8397	32.8731	33.2372
-35.6965	29.5897	31.8692	33.6769	33.4103	33.5141	33.0731	32.8	33.3397	33.0744	33.1949	32.5449	32.8615	32.7795
-36.6745	29.6821	31.8692	33.2821	33.6603	33.4256	33.35	32.7808	32.8872	32.6718	32.8744	32.6577	32.7179	32.2962
-37.6525	29.4	31.709	33.4667	33.5436	33.4564	32.6423	32.7064	33.0423	32.9128	32.3962	33.0244	32.6756	32.8115
-38.6305	29.3821	31.4474	33.2397	33.3705	33.25	32.5821	32.5744	32.9705	32.882	32.9987	32.8154	32.3769	32.909
-39.6084	29.359	31.5949	33.2628	33.4718	33.1359	32.7551	32.9333	33.1654	33.0872	33.0756	32.7423	32.391	32.5962
-40.5864	29.3205	31.9205	33.3923	33.1167	33.5974	32.6718	33.0128	33.1269	32.7692	33.118	32.9974	32.7603	32.9064
-41.5644	28.8769	31.5244	33.1346	33.2846	33.3013	32.6564	32.741	33.0936	32.4474	33.3551	32.891	32.7397	32.4692
-42.5424	29.0603	31.7256	32.7846	33.4244	33.309	32.5256	32.7	32.9397	32.8462	32.8744	32.6705	32.4385	32.6808
-43.5204	28.9231	31.3269	32.8321	33.1462	33.4064	32.5782	31.8449	32.9244	32.7513	32.6859	32.9641	32.7026	32.7756
-44.4984	29.1295	31.3051	32.9423	32.9808	33.3038	32.6346	32.1769	32.841	32.5923	32.9154	32.5564	32.5231	32.6359
-45.4764	29.1256	31.1244	33.05	33.1038	33.0474	32.5769	31.9718	32.3859	32.559	32.7333	32.6615	32.6718	32.4769
-46.4543	29.009	31.6474	32.4154	32.8564	33.1333	32.0718	32.4833	32.7333	32.3603	32.6346	32.5628	32.4603	32.5885
-47.4323	29.1295	31.3179	32.7192	33.0167	33.0564	32.2179	31.95	32.3449	32.441	32.5641	32.2474	32.3038	32.45
-48.4103	29.0667	31.3179	32.7244	32.659	32.9846	32.4436	32.2064	32.6115	32.5051	32.659	32.5564	32.3487	31.9641
-49.3883	28.8128	30.8295	32.7705	32.841	32.7385	32.0359	32.1923	33.0282	32.5462	32.1397	32.7897	31.9513	32.3551
-50.3663	28.8128	31.3859	32.7833	32.9167	32.7167	32.4397	31.6462	32.559	32.6897	32.6141	32.6487	31.9167	32.2282
-51.3443	28.9846	31.2128	32.7538	32.4679	32.7231	32.2872	32.1487	32.6808	32.0128	32.591	32.5513	31.8333	32.2654
-52.3223	28.5577	31.0128	32.3436	32.8962	32.7333	32.4744	32.191	32.6269	32.1513	32.6987	32.5487	31.8449	32.1192
-53.3003	28.5679	30.9321	32.5667	32.5346	32.6897	32.6833	31.6359	32.618	32.3385	32.5962	32.4974	32.0013	32.0205
-54.2782	28.3987	31.0654	32.5154	32.7295	32.4333	32.1051	31.4859	32.5756	32.3192	32.4	32.7333	31.6308	31.9359
-55.2562	28.5974	30.8756	32.4936	32.5487	32.7859	32.3256	31.9231	32.6462	32.4423	32.2308	32.6936	32.2154	32.1667
-56.2342	28.1718	31.1385	32.3487	32.459	32.7295	32.2936	31.8808	32.4577	32.2551	32.5641	32.5436	32.2	32.2513
-57.2122	28.2026	30.6308	32.4551	32.2782	32.7167	32.132	31.8295	32.6244	32.618	32.4321	32.0692	31.8974	32.1513
-58.1902	28.0474	30.7321	32.4231	32.2269	32.9962	31.9846	31.8179	32.2462	31.9359	32.259	32.5231	31.9308	31.8167
-59.1682	28.5115	30.6167	32.3397	32.0141	32.1782	32.2641	31.3385	32.2167	32.1564	32.4115	32.1372	31.7218	31.9513
-60.1462	28.2513	30.8949	31.8821	32.009	32.5603	31.991	31.6218	32.1397	32.0013	32.0705	31.9295	31.6474	31.7641
-61.1241	28.209	30.7756	32.2731	32.1487	32.2115	31.9436	32.0795	32.5949	31.8821	32.1154	32.3615	31.8513	31.8923
-62.1021	27.9654	30.659	32.1692	32.0141	32.2308	31.7179	31.8218	32.2077	31.8769	32.2321	32.2346	31.6564	32.0205
-63.0801	27.9769	30.3538	31.8462	31.841	32.3756	32.3513	31.7218	32.0449	31.7795	31.859	32.0308	31.7321	31.8551
-64.0581	27.9795	30.3987	31.7333	32.2859	32.0397	31.6064	31.4295	31.9731	31.7923	31.8462	32.0795	31.5397	31.5756
-65.0361	28.0577	30.5949	31.9244	32.0846	32.0744	31.7	31.3705	32.0308	31.6385	31.7385	31.8128	31.8731	31.9603
-66.0141	27.8064	30.5397	31.6628	31.9628	31.9128	31.8103	31.5872	31.7885	31.1808	31.359	32.2333	31.2526	31.9013
-66.9921	28.3821	30.0731	32.0885	31.8538	31.9103	31.7192	31.2526	31.6782	31.7154	31.7244	32.1308	31.05	31.6487
-67.97	28.0564	30.0538	31.7705	31.6821	32.1346	31.5526	31.3821	32.0782	31.3346	31.7103	32.1615	31.4782	31.6769
-68.948	27.5333	30.1936	31.8885	31.5936	31.8782	31.5064	31.6577	31.6154	31.2628	31.7821	31.8679	31.1821	31.4667
-69.926	27.7564	30.4359	31.5987	31.6615	31.9641	31.5756	31.3628	31.7782	31.2795	31.4141	31.4231	31.1987	31.5128
-70.904	27.8103	30.4333	31.4615	31.8551	31.6538	31.8256	31.2641	31.5859	31.3141	31.4936	31.9218	31.2744	31.3218
-71.882	27.4141	30.3359	31.5769	31.9192	31.8231	31.5179	31.45	31.5987	31.4897	31.2923	31.6487	31.2397	31.3487
-72.86	27.8397	30.0936	31.5705	31.9782	31.4064	31.4231	31.1038	31.5128	31.4846	31.3487	31.1551	31.6038	31.1897
-73.838	27.2205	30.0769	31.0962	31.5167	31.6949	31.3615	31.3654	31.6256	31.441	31.2615	31.4923	31.2282	31.0692
-74.816	27.6449	30.05	31.2846	31.2167	31.6282	31.1179	31.0359	31.4385	31.2897	31.4128	31.3577	30.9205	31.4526
-75.7939	27.3038	29.8244	30.9103	31.4218	31.8474	31.1103	31.2769	31.1474	31.3064	31.3218	31.5269	30.9897	31.2333
-76.7719	27.0179	29.6564	30.5654	31.2705	31.5885	31.2731	31.0205	31.2692	31.4513	31.2872	31.391	30.9513	31.1205
-77.7499	27.1526	29.6308	31.0974	30.9641	31.4513	31.1205	31.2321	30.7744	31.2756	31.0436	30.8808	30.7192	30.6846
-78.7279	26.8654	30.0885	31.2282	31.0692	31.2179	31.4013	30.8564	31.1462	31.309	30.9692	31.4692	31.0897	31.0654
-79.7059	27.2782	29.6179	30.791	31.5551	31.4397	30.691	30.6936	31.141	31.2179	30.841	31.5359	31.1436	31.2282
-80.6839	26.9872	29.5833	30.5731	31.1154	31.359	31.3038	30.6346	31.1833	31.1987	31.2833	31.1269	30.6833	30.9154
-81.6619	26.941	29.8231	30.8385	30.741	31.7423	31.3679	30.5962	31.1513	30.9013	31.1231	31.3474	30.6679	30.7936
-82.6398	26.5885	29.5064	31.0372	30.909	31.1115	30.7692	30.9256	31.0577	31.1372	30.9051	30.8859	30.8321	30.8269
-83.6178	27.1154	29.2141	30.8282	31.3718	31.0731	30.7628	31.0179	30.8308	30.9179	30.7	31.2077	30.6744	30.3782
-84.5958	27.2244	29.4885	30.5872	30.9615	31.209	30.7795	30.9872	31.0577	30.9526	30.6987	31.1436	30.191	30.9705
-85.5738	26.5077	29.0436	30.5615	30.659	30.841	30.6526	30.8974	30.9269	30.7551	30.9641	30.8282	30.9256	30.5141
-86.5518	26.7603	29.1526	30.1731	30.6833	30.7872	30.6346	31.0641	30.6359	30.709	30.8885	31.0282	30.4782	30.5705
-87.5298	26.8641	29.3474	30.6885	31.0462	30.9769	31.0615	31.0949	30.6962	30.7808	30.7769	30.9538	30.6436	30.45
-88.5078	26.7718	28.9974	30.4218	30.9795	31.1756	30.6654	30.6731	31.0833	31.1372	30.6359	30.9449	30.5705	30.4577
-89.4857	26.6667	28.909	30.7	30.7321	30.5474	30.8051	30.2949	30.9308	30.4474	30.4513	30.9141	30.1923	30.5436
-90.4637	26.6962	29.1385	30.4974	31.0936	30.7077	30.7359	30.4026	30.6551	30.7282	30.359	31.0256	30.4333	30.4833
-91.4417	26.4372	28.9064	30.5346	30.6846	30.4756	30.4885	30.6718	30.5885	30.7897	30.6372	30.6038	30.4192	30.5936
-92.4197	26.6603	28.9936	30.5077	30.6077	30.4333	30.6615	30.4756	30.4026	30.3141	30.3346	30.7333	30.2051	30.6923
-93.3977	26.5474	28.8808	30.2577	30.6167	30.6256	30.7282	30.1179	30.209	30.5256	30.6885	30.5141	30.2821	30.1872
-94.3757	26.3051	28.5962	30.4628	30.4962	30.6359	30.8564	29.8179	30.3705	30.55	30.1731	30.6744	30.2141	29.9628
-95.3537	26.3321	28.9231	30.2346	30.5603	30.2808	30.3744	30.55	30.6756	30.4731	30.2026	30.5064	30.0551	29.5692
-96.3316	26.7436	28.8321	30.2167	30.391	30.3923	30.191	29.859	30.5897	30.2538	30.2551	30.2744	30.1231	30.3115
-97.3096	25.9654	28.4974	29.9846	30.1231	30.1667	30.0872	30.0397	30.4385	30.491	29.7679	30.4551	30.1756	30.2577
-98.2876	26.4269	28.7885	30.3654	30.2897	30.3603	30.3115	29.8128	30.1795	30.1782	29.95	30.3372	29.941	30.0692
-99.2656	26.3115	28.2821	30.0372	29.8077	30.3744	30.4692	29.9692	30.0872	30.6282	29.9564	30.2936	29.7385	30.1256
-100.244	26.1385	28.1359	29.7821	30.2795	30.4987	30.3462	29.8731	30.1167	30.1321	29.9128	30.2654	29.6962	29.9077
-101.222	26.0526	28.4795	29.8346	30.0218	29.9705	29.9692	29.5667	29.9923	30.1987	29.9769	29.8551	29.95	29.6949
-102.2	26.0385	28.2205	29.8718	29.741	30.4013	30.1769	30.0641	30.0551	29.9538	29.7628	30.1333	29.4462	29.7551
-103.178	26.0949	28.2897	29.7756	30.0705	29.8321	29.8667	29.9321	29.9551	30.2577	29.7654	30.2628	29.4551	29.8321
-104.156	25.9782	28.2897	29.6103	29.7269	30.3615	29.9103	29.7282	29.7218	30.009	29.4987	29.8423	29.5269	30.1436
-105.134	25.9718	28.2782	29.65	29.6449	29.9385	29.9487	29.7128	29.8397	29.8936	29.4538	30.2256	29.5385	29.3038
-106.112	25.5744	27.8654	29.6115	29.9333	30.15	29.7333	29.7474	29.3526	30.0936	29.609	30.0731	29.5038	29.6192
-107.089	25.6282	28.0141	29.3679	29.8128	29.9859	29.4256	29.7077	29.7474	29.6321	29.4051	29.7923	29.6141	29.5705
-108.067	25.4962	27.6449	29.4615	29.6667	29.5667	29.3641	29.3103	29.5154	29.6654	29.5872	29.5769	29.3603	29.4615
-109.045	25.4897	27.9821	29.3692	29.6103	29.9244	29.75	29.3936	29.5295	29.5962	29.5038	29.9	30.1064	29.3692
-110.023	25.5064	27.6962	29.2385	29.4846	29.7718	29.6923	29.6244	29.2	29.759	29.2654	29.7551	29.4769	29.6872
-111.001	25.3615	27.5372	29.4962	29.4551	29.4821	29.609	29.5833	29.6449	29.3795	29.2577	29.6962	29.1769	29.7718
-111.979	25.3231	27.3462	29.3859	29.4	29.7513	29.5038	29.2487	29.7333	29.7205	29.0462	29.5385	29.109	29.3474
-112.957	25.2936	27.8692	29.4038	29.6962	29.441	29.6051	29.4359	29.2962	29.8962	29.0564	29.4295	29.1205	29.1333
-113.935	24.791	27.5	29.2641	29.4423	29.4628	29.15	28.9372	29.6936	29.4974	29.4372	29.4833	29.2179	28.9872
-114.913	24.8346	27.4449	29.1282	29.6256	29.7179	29.0282	29.1154	29.6038	29.5423	29.1692	29.3487	29.25	28.9513
-115.891	24.8526	27.5615	28.9756	29.4679	29.3103	29.5359	29.3321	29.0474	29.2949	29.6064	29.4846	29.2577	29.0179
-116.869	24.7808	27.3923	28.9282	29.1321	29.2846	29.3064	28.9038	29.2077	29.309	29.5064	29.4833	28.6897	28.5859
-117.847	24.9103	27.6103	28.8244	29.191	29.3936	29.1705	28.9321	29.2705	29.1551	29.3218	28.9705	28.591	28.5321
-118.825	24.8256	26.9615	29.0192	29.3949	29.3051	29.3449	28.7551	29.0231	29.2333	28.8295	29.3603	28.6654	28.709
-119.803	24.8333	26.9538	28.8064	29.0769	29.6244	29.4564	29.0103	29.2423	29.1385	28.9103	29.6179	28.7115	28.8038
-120.781	24.8269	27.1833	28.6872	29.5192	29.2192	29.3026	28.9692	29.2026	29.0859	28.991	29.2026	28.7731	29.0103
-121.759	24.7551	26.8628	29.0026	29.0231	29.0564	29.3051	29.3077	29.2974	28.7205	29.4256	29.0654	28.8987	28.8231
-122.737	24.9936	26.7038	28.7731	29.3346	28.9705	28.9538	29.1962	29.0038	29.0487	29.1782	29.2577	28.3487	28.4333
-123.715	24.6756	27.0551	28.641	28.8038	28.9487	28.9103	28.6077	29.0667	29.1936	29.3487	29.0205	28.5051	28.7449
-124.693	24.4013	26.7846	28.6013	29.0756	28.9628	28.8064	28.8923	28.8551	29.2141	29.1769	28.6859	28.641	28.6859
-125.671	24.4705	26.7385	28.5833	28.8192	28.7077	29.1538	28.7974	28.9513	28.7141	29.1756	29.0205	28.5487	28.4244
-126.649	24.6397	26.8821	28.3308	28.7782	28.6897	28.9346	28.8718	29.0487	29.0346	28.9064	28.7269	28.4615	28.3987
-127.627	24.509	26.6115	28.6974	28.7974	28.8923	28.7141	28.5577	28.5513	29.0833	28.8756	28.4308	28.6115	28.4308
-128.605	24.209	26.7167	28.2667	28.7205	28.9564	28.6769	28.3744	29.2218	28.7744	28.4846	28.9769	28.3756	28.5974
-129.583	24.6	26.6244	28.3577	28.809	28.7372	28.509	28.4	28.9295	28.6718	28.4333	28.8526	28.4308	28.1295
-130.561	24.4513	26.4821	28.2744	28.4731	28.7718	28.5333	28.3782	28.5449	28.3372	28.2167	28.7538	28.0256	28.4154
-131.539	24.4013	26.7474	28.2923	28.4897	28.4205	28.5538	28.4782	28.4308	28.6897	28.5	28.591	28.3731	28.0795
-132.517	23.9359	26.4936	28.3577	28.3333	28.2795	28.8167	28.3385	28.4051	28.0808	28.5692	28.6654	28.3962	28.1705
-133.495	24.3205	26.5564	27.6782	28.3244	28.691	28.0436	28.4692	28.5833	28.1333	28.4833	28.5846	27.9423	28.0731
-134.473	23.8359	26.7731	28.1282	28.3718	28.6218	28.6282	28.4256	28.1359	28.2244	27.9205	28.3397	28.05	28.1615
-135.451	23.5718	26.3397	28.0449	28.3192	28.341	28.0115	28.1346	28.1897	28.3167	28.0974	28.4385	27.8128	28.1295
-136.429	24.0487	26.3128	27.7346	28.2795	28.5654	28.241	27.7154	28.3705	28.1205	28.2128	28.7	28.2141	27.7833
-137.407	23.6731	26.4128	27.9013	28.1897	28.2782	27.7436	28.0949	28.1692	28.0974	28.2795	28.1821	28.1449	28.0782
-138.385	23.6436	26.6974	27.8167	27.7756	28.2359	28.1218	28.2795	28.1103	28.2115	28.5192	28.441	27.7551	27.7846
-139.363	23.5449	26.5654	27.4385	27.7949	28.2436	27.8513	27.8564	28.1038	28.1474	28.2282	28.15	27.8577	27.6474
-140.341	23.6308	26.3179	27.5179	27.9077	28.1885	27.9436	27.8603	28.1487	28.2	28.1526	28.0115	27.7321	27.4013
-141.319	23.641	26.0372	27.4564	28.0397	28.2487	27.9923	27.6205	27.4115	27.6346	27.9179	28.0923	27.6064	27.7103
-142.297	23.5654	26.0179	27.5321	28.1179	27.9103	28.0179	27.7782	28.1731	28.0846	27.7397	28.2244	27.6833	27.4731
-143.275	23.5013	25.9859	27.3103	27.6795	28.0167	27.5872	27.9141	27.6551	27.9833	27.6577	27.8218	27.8269	27.4615
-144.253	23.5449	25.7705	27.1487	27.4641	27.8846	27.4013	27.9064	27.5538	27.309	27.8538	27.7192	27.4513	27.7949
-145.231	23.3436	25.6872	27.4859	27.5654	27.9372	27.6051	27.5974	27.7782	27.7821	27.8859	27.5859	27.2974	27.4077
-146.209	23.3526	25.7551	27.0231	27.4731	27.9667	27.2936	27.45	27.7141	28.2436	27.4308	27.5256	27.2756	27.4936
-147.187	23.2205	25.5756	26.9179	27.4667	27.7064	27.2282	27.5654	27.5474	27.6462	27.341	27.5474	27.0795	27.1667
-148.165	23.0744	25.9526	26.6679	27.3949	27.7397	27.6385	27.4192	27.3526	27.4269	27.3833	27.1577	27.3462	27.1833
-149.143	23.4474	25.6282	27.1115	27.2218	27.9026	27.3397	27.3	27.1859	27.7128	27.3269	27.3269	27.0333	27.3808
-150.121	23.2064	25.4231	26.7859	27.4064	27.8487	27.3205	27.2628	27.2538	27.591	27.4385	27.0859	26.9064	27.3731
-151.099	23.0872	25.6474	26.909	27.5987	27.6833	26.8987	26.8231	27.6269	27.641	27.3333	27.3256	27.1385	27.4128
-152.077	23.041	25.3346	26.9333	27.0962	27.859	27.4526	27.1679	27.5372	27.5295	27.4551	27.3628	27.1269	27.1064
-153.055	22.9128	25.1551	26.6628	27.4513	27.4308	26.859	27.1154	27.5487	27.2397	26.8551	26.9833	26.7833	27.0692
-154.033	22.9551	25.0846	26.5154	27.3795	27.409	27.1192	27.0705	27.2551	27.3705	27.0269	26.9641	26.9103	27.1449
-155.011	23.0897	25.1974	26.6474	27.1462	27.2641	27.0282	27.1231	27.0705	27.4872	27.1256	27.4974	26.7744	27.0538
-155.989	22.9269	25.5308	26.3885	26.9179	27.5282	27.0641	26.9423	27.0179	27.2269	27.2641	27.1103	26.841	26.9359
-156.967	22.6474	25.3962	26.5064	26.9641	27.3372	26.9667	26.9564	26.7821	27.0564	27.2269	27.1756	26.4974	27.0256
-157.945	22.4859	24.9731	26.5936	26.9205	27.0795	27.0192	26.8436	26.9179	27.2833	27.0154	26.759	26.7295	27.2615
-158.923	22.7141	25.1846	25.891	26.9474	27.4449	26.7769	26.759	27.1128	26.9526	26.9859	26.959	26.909	27.1
-159.901	22.4679	25.2038	26.2654	26.9256	27.2538	27.0038	26.5962	26.8808	26.9628	26.8731	26.9628	26.8744	26.9256
-160.879	22.6821	25.0385	25.95	26.4513	27.4385	26.5192	26.5385	26.7192	27.1128	26.8923	26.9256	26.2141	26.4385
-161.857	22.4244	24.8936	25.9885	26.6551	27.3013	26.7603	26.4256	26.8987	27.1962	26.9244	26.9026	26.6615	26.4564
-162.835	22.4577	24.9705	26.2231	26.9769	26.8449	26.7641	26.5385	26.95	26.9936	26.8436	26.7987	26.8654	26.4077
-163.813	21.8141	24.7244	26.1026	26.5013	27.0167	26.5256	26.4718	26.5859	26.6513	26.8346	26.6372	26.3	26.4538
-164.791	22.3	24.9218	26.0551	26.3244	26.6859	26.7872	26.4551	26.3372	26.6244	26.6628	26.7231	26.2808	26.6462
-165.769	22.4346	24.6833	25.9769	26.5808	27.1077	26.6987	26.3628	26.4013	26.3564	26.8897	26.5115	26.2679	26.4526
-166.747	22.3628	24.2487	25.9359	26.1885	26.9885	26.3154	25.9756	26.3372	26.3974	26.7282	26.3897	26.7923	26.7756
-167.725	22.0744	24.8628	25.8808	26.4962	26.4782	26.0038	26.2679	26.6808	26.5705	26.7244	26.3654	26.3654	26.2987
-168.703	22.2218	24.3205	25.9782	25.8872	26.8154	26.4795	26.441	25.9013	26.2103	26.5	26.4192	26.2603	26.3564
-169.681	22.2474	24.5859	26.2705	26.1077	26.7808	26.0782	26.1808	26.3897	26.4333	26.4654	26.4564	26.0821	26.2474
-170.659	22.0833	24.4269	25.7423	25.9038	26.6808	26.1718	26.1705	26.2744	26.4949	26.4628	26.2551	26.0449	26.6154
-171.637	21.9397	24.4269	25.6974	25.8872	26.3231	26.2949	25.7346	26.4526	26.3179	26.3974	26.3782	25.9628	26.2064
-172.615	21.7962	24.6218	25.9167	25.6859	26.2846	26.1372	26.0897	26.1833	26.3603	26.5551	26.1231	26.0064	25.959
-173.593	21.7462	24.5513	25.4231	25.9654	26.4782	25.5974	25.791	26.2179	26.2821	26.4487	26.0846	26.1577	26.1628
-174.571	21.85	24.1756	25.4333	25.8321	26.2179	25.7821	26.1115	26.45	26.3808	26.4744	26.0513	26.1641	25.9962
-175.549	21.8756	24.4218	25.6359	26.0846	26.4551	25.6397	25.7526	26.1641	25.8692	26.3244	26.2962	25.8077	25.8231
-176.527	21.5718	23.9141	24.8513	25.8513	26.6333	25.9667	25.7679	26.0167	26.1949	26.1397	26.0769	25.7756	25.9513
-177.505	21.4115	24.0141	25.2628	25.5923	26.3295	25.5513	25.6936	25.6692	26.2936	25.8192	25.7308	25.9974	25.8385
-178.482	21.6218	23.8308	25.5513	25.6744	26.2885	26.009	25.4256	25.95	26.2744	25.7577	25.9115	25.7667	25.491
-179.46	21.4359	23.6295	25.5346	25.5385	25.7859	25.5282	25.3756	25.7231	25.7179	25.5949	25.9218	25.7026	25.6974
-180.438	21.3167	23.5756	25.2808	25.6141	25.9449	25.8103	25.609	25.7385	25.9756	25.841	25.9179	25.3321	25.5846
-181.416	21.2436	23.6808	24.7295	25.6692	25.6115	25.6821	25.2987	25.6103	25.6436	25.7192	25.7051	25.2654	25.3782
-182.394	21.3282	24.1244	25.1359	25.9013	25.7833	25.4538	25.1346	25.759	25.8244	25.8256	25.8474	25.5436	25.3244
-183.372	21.4628	23.8026	25.1821	25.2	25.7026	25.3141	25.2756	25.4897	25.5436	25.2936	25.8538	25.6923	25.4077
-184.35	21.0769	23.6449	24.8936	25.4885	25.5179	25.2551	25.1128	25.3833	25.6077	25.7128	25.5769	25.2744	25.4385
-185.328	21.2821	24.0077	25.0269	25.5641	25.5769	25.4103	25.1731	25.3231	25.7474	25.309	25.8538	25.3141	25.5115
-186.306	21.5141	23.5051	24.8718	25.65	25.6385	25.2603	25.1718	25.4949	25.7795	25.8179	25.0244	25.3705	25.4218
-187.284	21.0013	23.2897	24.4385	25.0782	25.4462	25.3731	25.2321	25.3026	25.5654	25.4962	25.4115	25.0615	25.4192
-188.262	21.1244	23.6449	24.5192	25.3436	25.5679	25.4205	25.0346	25.4795	25.4038	25.1987	25.4833	25.0205	25.3192
-189.24	21.1282	23.3654	24.7897	25.2103	25.4462	25.3077	24.9026	25.1782	25.3667	25.2513	25.359	24.8833	25.2231
-190.218	20.8705	23.2115	24.6218	25.3282	25.4744	24.9846	24.991	25.1346	25.0256	25.4679	25.3679	24.9769	25.1462
-191.196	20.8372	22.9026	24.2141	24.9603	25.1795	25.1	24.7949	25.2218	24.959	25.4756	25.1487	24.8872	25.1192
-192.174	20.8179	23.2064	24.4346	24.9872	25.559	24.6513	24.7064	25.5282	25.3218	25.5321	25.3128	24.8192	25.0859
-193.152	20.9141	22.9308	24.4962	25.2179	25.0538	24.8115	24.8308	24.9859	25.2462	25.4103	25.0167	25.0308	25.1359
-194.13	20.7885	23.1462	24.3128	25.1577	25.2077	24.6231	24.8808	25.1962	24.9808	25.0564	24.8551	24.9564	24.859
-195.108	20.7936	22.7833	24.15	24.9744	25.0179	24.9551	24.7013	24.9987	25.2821	25.1308	24.7026	24.4538	24.9782
-196.086	20.6346	23.0577	24.0654	24.6936	25.0615	24.8821	24.7936	24.9936	25.0141	25.0974	24.6038	24.6859	24.5231
-197.064	20.9526	22.5282	24.1244	24.5372	24.9179	25.1013	24.8256	25.0936	25.0718	24.7615	25.1115	24.95	24.9115
-198.042	20.6513	22.9795	24.0603	24.5859	25.0346	24.5064	24.3949	24.8667	24.8897	24.8731	24.8859	24.8436	24.9282
-199.02	20.4205	22.6397	23.8897	24.5256	24.6	24.5962	24.5769	25.0051	24.8654	24.5321	24.6372	24.5192	24.2872
-199.998	20.3808	22.5051	24.0846	24.6526	24.2782	24.4615	24.5654	25.0077	24.7436	24.7154	24.7308	24.3103	24.5538
-200.976	20.1167	22.9731	23.9205	24.4372	24.6256	24.8154	24.759	24.7154	24.7487	24.7231	24.9013	24.4769	24.6487
-201.954	20.2205	22.7436	23.6705	24.5346	24.3962	24.8641	24.2679	24.4205	24.6359	24.5897	24.5295	24.3	24.9038
-202.932	20.1936	22.7	23.9744	24.5564	24.6987	24.591	24.3154	24.4526	24.4641	24.5885	24.5333	24.2397	24.6744
-203.91	20.1667	22.4372	23.7192	24.4269	24.4141	24.8449	24.3679	24.659	24.3154	24.5487	24.2795	24.4641	24.8551
-204.888	19.9628	22.3897	23.6295	24.2641	24.0244	24.141	24.2231	24.35	24.9679	24.4859	24.3462	24.2038	24.2526
-205.866	19.9154	22.4218	23.8564	24.159	24.4154	24.0564	24.3103	24.5372	24.4846	24.3321	24.2179	24.1897	24.3692
-206.844	19.9936	22.2077	23.6949	24.0333	24.441	24.1731	24.3526	24.1051	24.5218	24.1718	24.1808	24.0487	24.3936
-207.822	19.9603	22.4987	23.6949	24.0167	24.3667	24.0962	24.2564	24.3064	24.0564	24.2577	24.3821	24.4218	24.4231
-208.8	19.7526	21.9962	23.8436	23.9333	24.4769	23.9359	24.3218	23.7628	24.5115	24.4103	23.9051	23.9192	24.2667
-209.778	19.8077	22.2744	23.45	24.0064	24.341	24.0987	24.2038	24.0756	24.509	24.1859	24.2885	24.0308	24.1449
-210.756	19.7795	22.1154	23.491	23.9	24.1782	23.6205	24.0667	23.9449	24.2846	24.2	23.8013	23.9256	24.1103
-211.734	19.8	21.9705	23.7064	23.8064	24.0577	24.2308	23.7564	24.2179	24.1551	24.2064	23.8962	23.8974	24.0256
-212.712	19.7923	22.0141	23.2397	23.6782	24.1423	24.4167	23.9192	24.0026	24.1487	24.0859	24.0167	24.0474	23.6731
-213.69	19.4705	22.2513	23.4962	23.8295	24.2833	23.7962	23.7513	23.9462	24.2192	23.6833	23.8205	23.5013	23.9872
-214.668	19.4705	22.1	23.1667	23.8269	24.2	23.9269	23.7654	23.9526	24.2064	23.9577	23.8333	23.4872	23.7692
-215.646	19.2436	21.5179	23.1103	23.5115	24.1692	24.0821	23.5821	24.0372	23.8692	23.7859	23.8923	23.6	23.7731
-216.624	19.1141	21.7218	23.009	23.6564	23.7577	23.7962	23.3821	23.559	24.0051	24.0051	24.0705	23.5538	23.7859
-217.602	19.0231	21.8359	23.109	23.7628	23.7141	23.6744	23.6833	23.2782	23.8359	23.8795	23.909	23.5628	23.4846
-218.58	19.2359	21.5346	22.6218	23.4538	23.609	23.6359	23.4795	23.7846	23.9462	23.9474	23.3615	23.3923	23.2641
-219.558	19.1538	21.5526	22.9333	23.4051	23.7731	23.7321	23.5333	23.7	23.7667	23.7218	23.5795	23.1308	23.4538
-220.536	18.8051	21.6731	22.5872	23.259	23.8205	23.7026	23.2564	23.8949	23.9256	23.2846	23.7295	23.35	23.7026
-221.514	19.1487	21.5987	22.9641	23.3718	23.6897	23.3308	23.3231	23.3256	24.0154	23.7679	23.6641	23.3051	23.5667
-222.492	19.0359	21.5603	22.6321	23.2564	23.5141	23.4936	23.2551	23.6615	23.6833	23.4731	23.2397	23.1897	23.1936
-223.47	18.7205	21.6423	22.6115	23.2808	23.1244	23.1359	23.0846	23.1128	23.5615	23.641	23.4026	23.2628	23.2038
-224.448	18.9244	21.691	22.7308	23.0923	23.5321	23.2308	23.4679	23.1692	23.5821	23.3385	23.5603	23.1974	23.2577
-225.426	19.1244	21.241	22.2167	23.0731	23.2923	23.2628	23.2	23.1308	23.5436	23.1769	23.4282	23.2077	22.8474
-226.404	18.7051	21.1679	22.5077	23.1744	23.2808	23.1436	22.9064	23.0397	23.6692	23.2705	23.1282	23.05	23.2179
-227.382	18.8167	21.0718	22.4346	22.8295	23.6769	22.8397	23.0321	22.8295	23.2718	23.1474	22.9205	22.9692	23.3487
-228.36	18.7577	20.8615	22.2192	22.8769	22.7936	22.9154	22.9385	22.9756	23.4282	23.1551	23.1833	23.2756	23
-229.338	18.7564	21.1564	22.5449	22.9654	23.1321	23.1256	23.0269	22.8718	23.441	23.0192	22.9974	23.0667	22.95
-230.316	18.7205	21.1538	22.1436	22.7551	23.2026	22.9244	22.7449	22.6231	23.1103	23.2897	23.0308	22.8385	22.8923
-231.294	18.7218	21.1013	22.3256	22.7526	22.9179	22.7385	22.8513	22.5859	22.8	22.7756	22.8115	22.9372	22.6615
-232.272	18.6756	21.041	22.1949	22.6615	23.0885	22.8628	22.8179	22.6128	23.0128	22.8436	22.7128	22.759	22.8115
-233.25	18.2526	21.2833	22.0731	22.6231	23.3051	22.7321	22.7705	22.6244	23.2859	22.9026	22.6628	22.7474	22.6231
-234.228	18.3833	20.7013	21.8423	22.7231	22.6897	22.6205	22.5872	22.7397	22.7244	22.5821	22.7577	22.759	22.6436
-235.206	18.5231	21.1782	21.7628	22.4372	23.0487	22.5474	22.5308	22.5833	22.9013	22.4436	22.8141	22.8346	22.2077
-236.184	18.3577	20.8295	21.691	22.4013	23.209	22.2782	22.6474	22.4705	23.041	22.7128	22.8192	22.5744	22.3795
-237.162	18.3115	20.909	21.541	22.1564	23.1256	22.409	22.1923	22.6821	22.9321	22.5756	22.3641	22.6218	22.4872
-238.14	17.9731	20.3833	21.6923	22.341	22.8885	22.409	22.1833	22.4872	22.741	22.5821	22.5346	21.991	22.4449
-239.118	18.0974	20.291	21.6397	22.1308	22.7051	22.0269	22.1205	22.2231	22.4462	22.6949	22.6385	22.4013	22.4603
-240.096	18.1192	20.3872	21.6551	21.8769	22.6885	22.2154	22.1718	22.7192	22.3615	22.5064	22.6487	22.2718	22.2923
-241.074	17.9872	20.4192	21.209	21.9782	22.691	22.2179	22.0974	22.0808	22.4987	22.5551	22.3923	22.3577	22.2949
-242.052	18.2397	20.6949	21.4705	21.9103	22.4679	22.0538	22.3423	22.1359	22.3462	22.1949	22.3949	22.0051	22.0936
-243.03	17.9744	20.45	21.4808	22	22.1487	21.9846	22.3231	21.9744	22.3141	22.1718	22.3282	22.0423	22.3282
-244.008	17.9385	20.041	21.1564	21.7231	21.8436	21.9013	21.7615	22.2731	22.1474	22.1436	22.2769	21.9423	22.209
-244.986	17.8244	20.1718	21.1192	21.6923	22.1987	22.1423	21.709	21.9731	22.3205	22.2962	22.1359	21.8603	22.0423
-245.964	17.809	20.1256	21.2628	21.7128	22.0692	21.8064	22.2282	22.041	22.2962	22.2077	21.9167	21.9654	21.8833
-246.942	17.4231	20.1756	21.1179	21.8321	21.8949	21.9769	21.9256	21.9923	22.1372	22.1077	22.3051	21.6244	21.8308
-247.92	17.6474	20.1205	20.8295	21.7526	22.0256	22.0038	22.0462	21.9397	22.3487	22.3	22.0987	22.0538	21.9603
-248.898	17.541	20.0103	21.0769	21.4205	21.9269	21.891	21.5103	21.7885	22.0154	22.0321	21.9513	22.1308	21.6397
-249.875	17.5846	19.8333	21.1641	21.5154	21.9564	21.7346	21.4038	22.1154	22.0885	22.2885	21.7744	21.7038	21.8321
-250.853	17.5115	19.8423	21.0679	21.5936	21.8397	21.8846	21.5474	21.691	22.2705	21.8885	21.8308	21.5692	21.7295
-251.831	17.3872	20.0141	20.9795	21.5923	21.75	21.959	21.9128	22.0564	21.9679	22.1064	21.8897	21.6974	21.6295
-252.809	17.5282	19.8603	20.9718	21.4795	21.4885	21.8923	21.5179	21.6692	21.9103	21.9885	21.6538	21.3231	21.6462
-253.787	17.5577	19.6077	20.6897	21.041	21.7654	21.6064	21.9462	21.6962	21.7641	21.5667	21.7474	21.4846	21.4385
-254.765	17.2231	19.6949	20.9449	21.3141	21.6795	21.6295	21.4885	21.55	21.6038	21.5654	21.4859	21.5705	21.5154
-255.743	17.1269	19.3564	20.7423	21.3513	21.7769	21.3346	21.55	21.5128	21.5372	21.8128	21.7256	21.3244	21.6846
-256.721	17.2397	19.1628	21.009	21.3346	21.4987	21.4974	21.3282	21.041	21.7782	21.6333	21.3564	21.2731	21.7513
-257.699	17.1064	19.6667	20.9667	21.0282	21.2846	21.2487	21.3679	21.2141	21.3782	21.4333	21.3474	21.2141	21.2692
-258.677	16.9333	19.1744	20.4705	20.9564	21.2705	21.2013	20.8128	21.1128	21.0615	21.209	21.1321	21.0205	21.0487
-259.655	16.7859	19.0833	20.1949	20.7744	21.2115	21.291	20.9923	21.2474	21.1769	21.3449	21.4423	21.2244	20.9551
-260.633	16.9705	19.1821	20.4205	21.0397	21.1897	20.9385	21	21.0487	21.3141	21.2487	21.1308	21.2013	21.4256
-261.611	16.9154	19.1026	20.3	20.7744	21.1936	20.9859	20.8808	21.3641	21.3244	21.2744	21.3256	21.0897	21.3192
-262.589	16.9308	19.0385	20.4269	20.8859	20.7731	20.9462	20.659	21.1128	21.3679	21.3192	21.0949	20.7731	21.4833
-263.567	16.8103	19.15	20.3654	20.5769	21.1808	21.1423	20.9705	20.9679	21.3449	21.191	20.9256	20.8256	21.059
-264.545	16.6897	18.9756	19.9192	20.6667	20.8269	20.9462	20.8641	21.0154	21.3731	21.1179	21.1026	20.9385	20.9654
-265.523	16.8231	18.9179	20.2923	20.7218	21.0987	20.7192	20.7718	20.7987	21.2692	21.2962	21.0692	20.659	21.1064
-266.501	16.5115	18.7321	20.0397	20.7795	20.7359	21.0897	20.7244	20.7987	21.2295	20.9705	21.1282	20.7103	21.1205
-267.479	16.8526	18.8218	19.8269	20.8103	20.7141	20.7628	20.4654	20.7282	21.1769	20.9949	20.9192	20.9308	21.0538
-268.457	16.6808	18.8769	19.6269	20.5128	20.75	20.9513	20.6423	20.6256	20.9218	21.091	20.8718	20.7436	20.709
-269.435	16.3346	18.8449	20.1167	20.441	20.6423	20.6846	20.6282	20.8885	21.1526	21.0538	20.7179	20.5487	20.9038
-270.413	16.5333	18.7449	19.8551	20.6885	20.45	20.7923	20.4808	20.7397	20.9731	21.1641	20.9231	20.6295	20.8679
-271.391	16.3487	18.4603	19.9551	20.3833	20.5038	20.6821	20.2885	20.6885	20.9397	20.8115	20.5231	20.7115	20.691
-272.369	16.2923	18.6013	19.8256	20.4179	20.9526	20.4333	20.409	20.6641	20.8564	21.0282	21.0705	20.1846	20.8474
-273.347	16.1936	18.8692	20.0564	20.5962	20.3449	20.6321	20.4705	20.7038	20.5103	21.1551	20.5333	20.4359	20.3756
-274.325	16.0603	18.5846	19.7897	20.2064	20.5192	20.3808	20.5269	20.4949	20.5885	20.7872	20.4385	20.4577	20.5897
-275.303	16.1538	18.4397	19.941	20.4244	20.4782	20.3538	20.6038	20.6256	20.7846	20.7333	20.4167	20.3051	20.4974
-276.281	16.2218	18.2987	19.6282	20.3885	20.009	19.8372	20.1692	20.4231	20.5756	20.6692	20.7	20.3846	20.3205
-277.259	15.7346	18.0949	19.6462	20.2705	20.3936	20.2026	20.2667	20.1423	20.2667	20.5821	20.4795	20.0038	20.3577
-278.237	16.1949	18.4577	19.4154	20.0026	20.5628	20.1577	20.1769	20.3538	20.5128	20.5269	20.8026	20.1179	20.5628
-279.215	15.8397	18.0821	19.2718	20.05	20.2795	19.9103	20.1551	20.4346	20.3295	20.2821	20.3115	20.1885	20.3256
-280.193	16.15	18.3551	19.4615	19.8474	20.2513	20.2603	19.9513	20.2013	20.4333	20.1731	20.6192	20.1179	19.9577
-281.171	15.8269	18.0679	19.191	20.0372	20.1295	20.0179	20.3179	20.2013	20.3526	20.2372	20.3064	20.0115	20.1346
-282.149	15.9154	18.0385	19.3051	20.1936	20.1513	19.9051	19.6526	20.1564	20.4282	20.1846	20.0551	20.2551	20.259
-283.127	16.0051	18.159	19.209	19.5923	20.2295	19.8308	19.9333	20.3064	20.0462	20.5923	20.2949	20.0474	19.8615
-284.105	15.8628	18.3923	19.2679	19.7218	20.0577	19.8821	19.8013	20.1538	20.25	20.2218	20.1244	20.3026	20.3295
-285.083	15.8192	18.1333	19.3974	19.609	19.8692	19.8141	19.7321	20.0436	20.0718	20.0333	20.259	20.1064	20.0308
-286.061	15.7167	18.1538	19.0449	19.6026	20.0205	19.7821	19.8308	19.8833	19.9462	20.2885	20.1423	20.1038	20.0833
-287.039	15.6679	17.9987	19.0718	19.7795	19.7885	19.7103	19.9231	20.0244	19.9346	20.0346	20.491	19.9564	19.9231
-288.017	15.9128	17.8718	18.9962	19.6077	20.0269	19.7231	20.0256	19.7615	19.9718	20.0346	20.0218	19.5885	20.259
-288.995	15.7346	18.0026	19.2244	19.3987	19.8436	19.7923	19.6064	20.0192	20.0949	20.0744	20.0654	19.7013	19.9526
-289.973	15.7615	17.8051	18.8744	19.4859	19.9103	19.5923	19.691	19.8244	19.4667	19.8	20.059	19.9064	19.8628
-290.951	15.8013	17.741	19.0256	19.3449	19.6744	19.6141	19.6308	19.9244	19.7192	19.9513	20.0026	19.5051	19.7103
-291.929	15.5218	17.6167	18.9615	19.5692	19.6192	19.6282	19.3308	19.7962	19.5641	19.8231	20.1628	19.5705	19.9346
-292.907	15.3987	17.5641	18.7077	19.5949	19.4897	19.5936	19.4872	19.6115	19.5859	19.7231	20.0321	19.2346	19.7256
-293.885	15.35	17.641	18.7346	19.0795	19.5282	19.5179	19.4321	19.8987	19.741	19.8038	19.9385	19.5141	19.9808
-294.863	15.2449	17.6641	18.6859	19.4897	19.4872	19.3474	19.4987	19.759	19.7577	19.8244	19.65	19.4115	20.0526
-295.841	15.1603	17.5833	18.6897	19.1103	19.5526	19.2269	19.4436	19.5526	19.9462	19.4744	19.75	19.4821	19.3577
-296.819	15.0897	17.4692	18.9218	19.0449	19.3756	19.4718	19.2974	19.5385	19.7359	19.4769	19.9628	19.2949	19.6833
-297.797	14.9231	17.2013	18.6218	19.1897	19.2295	19.4295	19.1577	19.3782	19.5987	19.6936	19.7872	19.5064	19.7192
-298.775	14.9923	17.3949	18.6308	19.0474	19.0513	19.2744	19.0423	19.241	19.7115	19.3397	19.4526	19.25	19.4026
-299.753	15.3308	17.2974	18.4808	19.0987	19.4051	19.4231	19.2526	19.3077	19.4397	19.6064	19.4103	19.3013	19.4372
-300.731	14.9231	17.4333	18.3833	18.8756	19.4705	19.0885	19.1538	19.2231	19.4115	19.3051	19.4692	19.1936	19.3
-301.709	14.9603	17.1551	18.4679	18.8141	19.1167	19.2718	19.0551	19.4218	19.3333	19.1872	19.5487	19.1308	19.3346
-302.687	14.9423	17.05	18.2064	18.6538	19.1231	19.0013	18.8474	19.1821	19.1987	19.4282	19.7295	19.1436	19.3308
-303.665	14.809	17.0731	18.2756	18.7551	19.2949	19.1513	18.9833	19.1936	19.2359	19.5756	19.4513	19.1359	19.3167
-304.643	14.7449	16.941	18.1885	18.6526	18.9769	18.841	18.7769	19.0462	19.1962	19.0756	19.2282	19.0679	19.0833
-305.621	14.541	17.1321	18.1962	18.9051	19.0026	18.9462	18.8192	19.1372	19.1859	19.2769	19.1731	18.5692	19.141
-306.599	14.65	17.241	18.1474	18.6821	19.3474	18.691	18.4128	19.0295	19.1449	19.2038	19.0397	19.1346	19.2526
-307.577	14.5256	17.0705	18.0897	18.6295	18.9744	18.8333	18.4654	18.909	19.1385	19.0577	19.0731	18.9167	19.1718
-308.555	14.35	16.9256	18.0885	18.5603	18.9308	18.6103	18.7846	18.8218	18.941	19.1513	19.2936	18.5654	19.1833
-309.533	14.5244	17.3154	18.2167	18.5013	18.8615	18.6936	18.3064	18.9179	19.1321	18.9064	18.959	18.7192	19.009
-310.511	14.5026	16.7923	17.9103	18.4679	18.5885	18.5372	18.5744	18.7359	19.2026	19.1115	19.0821	18.5218	18.9077
-311.489	14.6218	16.9923	18.0513	18.4705	18.9026	18.7154	18.6026	18.6333	18.8462	18.7474	19.1808	18.6308	18.7167
-312.467	14.4154	16.791	17.8808	18.2513	18.8269	18.8692	18.4231	18.7436	18.741	18.759	19.0372	18.6859	19.0923
-313.445	14.4667	16.8256	17.6795	18.4026	18.5282	18.3321	18.2769	18.4962	18.9474	18.5436	18.9679	18.7	18.75
-314.423	14.2308	16.7359	17.9833	18.3628	18.8436	18.5038	18.1513	18.5167	18.5744	18.6949	19.1013	18.5487	18.5333
-315.401	14.4179	16.6051	17.5872	18.0628	18.6667	18.3731	18.1372	18.6615	18.2885	18.6372	18.6846	18.5513	19.0282
-316.379	14.2295	16.7487	17.5321	18.3026	18.6038	18.3859	18.3359	18.4487	18.3628	18.2218	18.7859	18.4192	18.559
-317.357	14.241	16.5179	17.4679	18.3885	18.5936	18.441	18.1231	18.7744	18.4692	18.5218	18.7308	18.5295	18.6256
-318.335	14.1551	16.6577	17.7821	18.3077	18.4641	18.3974	18.0231	18.3321	18.5692	18.3808	18.6615	18.5	18.7218
-319.313	13.7231	16.3808	17.5782	18.1231	18.3077	18.3103	17.7782	18.1269	18.2244	18.6551	18.9564	18.2205	18.5051
-320.291	14.0103	16.3923	17.4628	18.109	18.3128	18.4013	18.0026	18.4692	18.6769	18.4167	18.8231	18.2808	18.5487
-321.268	13.8026	16.3987	17.5	17.8974	18.1038	18.0936	17.8769	18.0244	18.3013	18.6051	18.7077	17.9462	18.2603
-322.246	13.9474	16.35	17.5436	17.9064	18.091	18.0885	17.8564	18.0718	18.3051	18.4474	18.7013	18.159	18.3987
-323.224	13.8846	16.3077	17.0962	17.6231	17.9679	18.0692	17.4718	18.1462	18.5756	18.2538	18.191	18.1103	18.1487
-324.202	13.9051	16.0987	17.3218	17.8949	17.9808	18.0474	17.7436	18.1218	18.3487	18.3859	18.5897	18.1295	18.3103
-325.18	13.7179	16.1731	17.4885	17.7718	18.0154	17.9231	17.641	18.0808	18.4513	18.0833	18.2333	17.9692	18.2487
-326.158	13.6859	16.0718	17.1795	17.5064	17.9449	17.9885	17.6654	17.6962	18.2077	18.1141	18.1308	18.1833	18.3128
-327.136	13.4462	15.9282	17.05	17.4526	17.9795	18.1397	17.4885	17.9628	18.2013	18.0987	18.1577	18.0064	18.1872
-328.114	13.7346	16.2231	16.9538	17.4449	18.0641	17.7795	17.3282	17.7141	18.0885	18.0321	18.091	17.7615	17.9474
-329.092	13.4449	16.0538	17.0551	17.5872	17.6846	17.7526	17.3859	17.7141	17.9628	18.2551	18.1423	17.7795	18.0013
-330.07	13.4718	15.9205	17.2103	17.3064	17.8026	17.4949	17.4372	17.7654	17.9821	17.8987	18.0949	17.8603	18.1308
-331.048	13.6397	15.9679	16.7731	17.4859	17.6679	17.7244	17.4705	17.5769	18.1487	18.3026	17.9103	17.5026	17.9436
-332.026	13.3385	15.791	16.7974	17.3731	17.859	17.5167	17.5064	17.7436	17.6603	17.6577	17.7654	17.7038	18.1769
-333.004	13.6744	15.6782	16.8256	17.3423	17.5308	17.5154	17.5295	17.7115	17.8308	18.0872	17.9167	17.5333	17.6179
-333.982	13.4885	15.5308	16.7756	17.1628	17.6077	17.3821	17.0936	17.3885	17.7551	17.5654	17.9231	17.5449	17.9564
-334.96	13.309	15.6128	16.9654	17.059	17.6077	17.5936	17.1115	17.7141	17.7923	17.8359	17.8026	17.3808	17.741
-335.938	13.4013	15.4744	16.709	17.15	17.7821	17.1615	17.4333	17.5282	17.5718	17.6397	17.591	17.6192	17.6897
-336.916	13.4256	15.4462	16.6667	16.9244	17.4269	17.5654	17.1821	17.5462	17.6385	17.6321	17.8679	17.5218	17.7397
-337.894	13.4705	15.3679	16.4667	16.8077	17.5359	17.2397	17.1244	17.3641	17.4846	17.6936	17.6359	17.4705	17.8026
-338.872	13.2744	15.4026	16.4256	16.8205	17.2987	17.0218	17.059	17.159	17.5128	17.441	17.4551	17.5218	17.4744
-339.85	13.3346	15.3372	16.2167	16.8833	17.6821	16.9769	17.0949	17.3295	17.5077	17.3769	17.3051	17.1872	17.6128
-340.828	13.1769	15.4487	16.3974	16.7577	16.9949	17.0923	16.7897	16.8449	17.5	17.3244	17.2449	16.9821	17.5526
-341.806	12.9321	15.4769	16.5436	16.5577	17.0808	16.9321	17.0731	16.9821	17.4	17.2551	17.409	17.0679	17.491
-342.784	12.8436	15.1667	16.1628	16.6513	17.0833	16.9244	16.8282	17.2038	17.2731	17.2179	17.4449	17.2013	17.2577
-343.762	12.8705	15.2051	16.2385	16.5795	16.909	17.091	16.7244	17.0795	17.2	17.0949	17.3564	16.9833	17.541
-344.74	12.6026	14.9782	16.2782	16.4731	17.1692	16.8	16.7256	17.0474	17.1385	17.3462	17.4577	16.9731	17.3115
-345.718	12.9987	14.9064	16.0321	16.9026	17.1064	16.7897	16.6564	16.8013	16.9526	17.0167	17.2385	16.9128	17.4192
-346.696	12.8769	14.9987	16.0654	16.459	16.859	16.7846	16.7346	17.0308	17.1244	17.2244	17.2692	17.0256	17.1974
-347.674	12.8218	15.0256	15.9205	16.5449	16.8128	16.7462	16.5205	16.6103	17.1436	17.0538	17.291	16.6897	17.2359
-348.652	12.6756	14.8782	15.9179	16.2115	16.6551	16.6051	16.5949	16.6705	16.9603	17.0603	17.1846	16.7679	17.1897
-349.63	12.7641	14.8205	15.9603	16.2333	16.7077	16.5513	16.4615	16.5103	16.8603	17.2013	17.191	16.8436	17.0936
-350.608	12.7231	14.6179	15.8064	16.3295	16.7372	16.5077	16.5449	16.809	16.9692	16.9179	17.0974	16.7603	17.0487
-351.586	12.6346	14.5782	15.8385	16.2705	16.6526	16.2526	16.391	16.6077	16.9192	16.9795	16.9872	16.5179	16.9462
-352.564	12.6333	14.7346	15.759	16.0641	16.409	16.4897	16.3756	16.4321	16.5141	16.8269	17.0795	16.5308	16.9359
-353.542	12.6615	14.6821	15.5205	16.1077	16.5	16.309	16.3564	16.6897	16.4679	16.4897	17.0308	16.4897	16.9244
-354.52	12.45	14.5641	16.0974	16.2051	16.4782	16.4218	16.2564	16.3679	16.6551	16.5487	16.7949	16.4603	16.7949
-355.498	12.4769	14.4987	15.7128	15.8026	16.4679	16.3103	16.3205	16.2667	16.6782	16.4846	16.8282	16.5141	16.9256
-356.476	12.3872	14.6115	15.5205	16.1872	16.1769	16.3679	16.5372	16.2038	16.4897	16.6936	16.6013	16.5474	16.9474
-357.454	12.1192	14.4808	15.4795	15.8846	16.2064	16.2551	16.1128	16.1256	16.4282	16.6872	16.5141	16.3603	16.7756
-358.432	12.15	14.1949	15.7167	15.8949	16.2	16.3013	16.0577	16.1808	16.4551	16.65	16.4487	16.1641	16.8692
-359.41	12.2577	14.2808	15.3859	15.6641	16.2641	15.9833	16.1987	16.2526	16.1795	16.3936	16.741	16.5346	16.8372
-360.388	12.2244	14.1603	15.4064	15.6603	16.0077	15.8679	15.8795	16.3474	16.3141	16.2872	16.5167	16.1013	16.9051
-361.366	12.2051	14.0718	15.2667	15.6436	15.9231	15.8333	15.7679	15.9705	16.4474	16.2821	16.2974	16.1654	16.5026
-362.344	12.0282	14.0308	15.3603	15.691	15.8962	15.9372	15.9769	15.9282	15.9846	16.2551	16.2128	16.1679	16.2551
-363.322	11.9897	13.9692	15.0064	15.6679	16.0359	15.7282	15.9282	16.0128	16.0974	16.4077	16.2526	16.1321	16.4
-364.3	11.9526	13.8051	14.9872	15.4974	15.8731	15.8115	15.8474	16.009	16.0731	16.0205	16.2705	16.2	16.4487
-365.278	11.7538	14.0269	15.2615	15.5013	15.9141	15.8	15.9833	15.8385	16.0026	16.1333	16.191	15.8974	16.3372
-366.256	11.6744	13.9372	15.1692	15.459	15.8487	15.7026	15.6179	15.9179	15.8756	15.9679	16.3449	15.9256	16.3692
-367.234	11.7897	13.8718	14.9513	15.3718	15.791	15.4808	15.4897	15.7667	15.8308	16.0462	16.2397	15.8333	16.1167
-368.212	11.6064	13.9462	14.9051	15.2833	15.5538	15.809	15.7756	15.4269	15.9295	15.9641	16.1064	15.8154	15.9718
-369.19	11.6744	13.6513	14.791	15.4064	15.6744	15.4154	15.6231	15.9538	15.8282	15.9897	16.0077	15.7526	15.9103
-370.168	11.5833	13.6	14.759	15.2795	15.7	15.3641	15.4333	15.4333	15.9026	15.9372	16.0679	15.7949	16.0256
-371.146	11.5256	13.6551	14.6385	15.3782	15.6103	15.4205	15.4282	15.5372	15.5115	15.7692	15.9782	15.6064	16.0205
-372.124	11.6359	13.7769	14.859	15.1897	15.4436	15.2115	15.2756	15.4385	15.5679	15.7026	15.9897	15.7244	15.9885
-373.102	11.6423	13.5744	14.6269	15.2577	15.1756	15.1397	15.4128	15.45	15.7179	15.5269	15.7897	15.5308	15.841
-374.08	11.3462	13.4192	14.5256	15.1282	15.4269	15.0679	14.9692	15.409	15.3282	15.5167	15.8718	15.3679	15.709
-375.058	11.2718	13.4308	14.7346	14.9846	15.3551	15.0615	15.0397	15.2321	15.5051	15.5782	15.7115	15.6115	15.5846
-376.036	11.3513	13.35	14.609	15.0295	15.4423	15.2628	15.0013	15.1667	15.3974	15.5487	15.6603	15.491	15.8244
-377.014	11.2026	13.35	14.5641	15.0846	15.2051	14.9897	15.2308	15.1744	15.3372	15.3372	15.6128	15.3795	15.6449
-377.992	11.2192	13.309	14.6103	14.9718	15.0744	15.0872	15.1577	15.1872	15.3231	15.4077	15.5577	15.3359	15.6141
-378.97	11.0462	13.1449	14.191	14.8244	15.0885	14.9885	15.2115	15.0679	15.3782	15.3423	15.4551	15.3346	15.5077
-379.948	11.2885	13.159	14.3	14.8474	15.1026	14.7295	14.7987	15.1269	15.2423	15.3795	15.4269	15.2269	15.6385
-380.926	11.1936	13.1667	14.4026	14.7628	15.2385	14.8244	14.8244	14.7885	14.8936	15.3231	15.4167	15.1333	15.6244
-381.904	10.9551	13.0564	14.1564	14.5603	14.9987	14.909	14.9141	15.0064	15.1654	14.9885	15.4936	15.2038	15.4692
-382.882	10.8615	12.9974	14.0295	14.3538	14.7103	14.741	15.0038	14.8577	14.9744	15.1923	15.3936	14.9949	15.5718
-383.86	10.8244	12.9269	14.0744	14.6487	14.9731	14.691	14.85	14.8141	14.9205	15.0218	15.2795	14.9321	15.1744
-384.838	10.8026	12.8577	13.9551	14.3897	14.891	14.5436	14.659	14.8064	14.95	14.8962	15.3397	14.8538	15.3936
-385.816	10.7269	12.9077	13.9897	14.2333	14.6782	14.4474	14.6487	14.8333	15.0051	14.7526	15.0346	14.7821	15.1615
-386.794	10.7821	12.7885	13.95	14.1641	14.7513	14.4936	14.6	14.5731	14.8	15.0244	15.3538	14.7026	15.4859
-387.772	10.7859	12.7654	13.8897	14.2885	14.6577	14.4538	14.5013	14.5949	14.8603	14.7423	14.9679	14.9128	15.1949
-388.75	10.6949	12.5231	13.6654	14.1897	14.4949	14.5064	14.6205	14.4641	14.6923	14.6564	15.3192	14.5923	15.1821
-389.728	10.6141	12.5346	13.6872	14.0974	14.6538	14.341	14.2936	14.7885	14.6974	14.6603	15.1128	14.6449	14.9551
-390.706	10.5423	12.3731	13.6167	14.0987	14.2103	14.2885	14.2949	14.5115	14.7038	14.5256	14.9987	14.5205	14.9513
-391.684	10.75	12.4346	13.5974	14.0808	14.2526	14.3	14.1192	14.3846	14.75	14.4962	14.5846	14.5308	14.7603
-392.661	10.4872	12.4692	13.5038	13.9077	14.3615	14.309	14.2821	14.309	14.491	14.4231	14.9372	14.5218	14.9269
-393.639	10.3872	12.5346	13.7782	14.0051	14.3167	14.2795	14.0654	14.3718	14.6513	14.5179	14.591	14.4679	14.8897
-394.617	10.3987	12.1436	13.5808	13.891	14.0731	14.2449	14.0744	14.391	14.5051	14.4513	14.7859	14.4513	14.6038
-395.595	10.4244	12.491	13.6282	13.6551	14.2321	13.9641	14.2321	14.3974	14.6346	14.541	14.8718	14.5103	14.5154
-396.573	10.3346	12.3641	13.5474	13.8269	14	13.9731	14.0449	14.2103	14.441	14.7474	14.4859	14.2256	14.8974
-397.551	10.2385	12.0936	13.6346	13.8128	14.1615	13.8179	13.8449	14.009	14.0808	14.3526	14.2897	14.1359	14.7179
-398.529	10.2859	12.4679	13.2808	13.391	14.0718	13.9692	14.1051	14.1474	14.2128	14.2821	14.5	14.3115	14.2282
-399.507	10.0692	12.0705	13.2026	13.5551	13.8359	13.8179	13.9603	13.95	14.1718	14.2038	14.459	14.2513	14.3064
-400.485	9.9974	11.9128	13.3603	13.4718	13.6705	13.7423	13.7128	13.9833	14.0385	14.159	14.3769	14.0667	14.3718
-401.463	9.891	11.8179	13.1141	13.6449	13.7577	13.6526	13.8359	14.1692	14.0308	14.0128	14.2897	14.2615	14.3038
-402.441	9.859	11.9436	13.0321	13.5231	13.7872	13.8603	13.559	13.8244	14.0859	14.1026	14.0936	14.2128	13.9897
-403.419	10.0256	11.8885	12.8987	13.4179	13.741	13.5949	13.7192	13.5795	14.2962	13.9821	14.3821	13.95	14.4013
-404.397	10.0231	11.8974	12.8385	13.3474	13.6449	13.6564	13.7923	13.7821	13.859	14.0756	14.1397	13.941	14.0244
-405.375	10.0192	11.8744	13.0038	13.1154	13.6372	13.5731	13.5013	13.7474	13.7936	13.9385	14.1064	13.7756	14.1154
-406.353	9.8615	11.7859	12.8269	13.3897	13.5744	13.4654	13.5974	13.5167	13.8103	13.8872	14.0256	13.8013	14.1846
-407.331	9.8256	11.6744	12.7949	13.1333	13.4346	13.541	13.55	13.5615	13.7577	13.741	13.8487	13.4051	13.8038
-408.309	9.6718	11.8487	12.841	13.2231	13.4397	13.1282	13.55	13.4577	13.7795	13.7064	14.0513	13.691	14.0077
-409.287	9.5154	11.4782	12.8064	13.0628	13.5423	13.4231	13.5346	13.4538	13.509	13.8833	13.8859	13.659	13.8115
-410.265	9.6872	11.5769	12.5795	13.0526	13.441	13.15	13.2667	13.6679	13.4115	13.7321	13.6487	13.509	13.7654
-411.243	9.5333	11.7026	12.3077	12.9885	13.2333	13.1667	13.3603	13.4885	13.5141	13.7885	13.6615	13.45	13.7436
-412.221	9.5821	11.2872	12.4679	12.7244	13.3833	13.4064	13.0782	13.3474	13.5038	13.7577	13.8641	13.4731	13.8538
-413.199	9.4154	11.4936	12.5692	12.7744	13.2846	13.0218	13.1103	13.3026	13.5833	13.5269	13.7821	13.5115	13.5295
-414.177	9.6256	11.3654	12.5282	12.7538	13.1551	13.1077	13.0269	13.1974	13.3679	13.4205	13.5154	13.2795	13.4179
-415.155	9.5192	10.9782	12.1808	12.6436	13.05	12.9474	12.8564	13.1564	13.3538	13.4423	13.6385	13.3526	13.6244
-416.133	9.5179	11.0782	12.1949	12.5795	13.1769	12.9115	12.7987	12.8628	13.3385	13.4474	13.6205	13.2756	13.5808
-417.111	9.2679	11.3128	12.2385	12.7321	13.1359	12.9372	13.1	13.0846	13.2615	13.1064	13.4	13.2872	13.2667
-418.089	9.2038	11.0436	12.0077	12.3923	12.7846	12.7795	12.7795	12.9064	13.1551	13.3205	13.3282	13.1526	13.5885
-419.067	9.0513	10.959	12.0167	12.4615	12.8141	12.8154	12.8141	12.9295	13.0256	13.2679	13.2744	12.991	13.1603
-420.045	9.1397	11.0641	11.8949	12.5128	12.8308	12.891	12.5654	12.9218	12.9615	13.409	13.2513	13.2218	13.2026
-421.023	8.9949	11.1141	11.8038	12.3449	12.8051	12.5731	12.7654	12.859	13.0372	13.1564	13.0603	12.9474	13.2385
-422.001	9.0615	10.8474	11.9885	12.2923	12.6064	12.7359	12.5167	12.6513	12.8385	13.1782	13.0538	12.8282	13.3038
-422.979	8.9449	10.6231	11.7744	12.2372	12.3513	12.5231	12.5846	12.8218	13.0205	13.0897	13.05	12.7885	13.2756
-423.957	9.0769	10.7551	11.7577	12.2141	12.6192	12.4782	12.5051	12.6423	12.9077	13.1654	13.0769	12.9346	13.1564
-424.935	8.9551	10.6744	11.7654	12.0872	12.4359	12.3385	12.5487	12.5205	13.1603	12.7141	13.0679	12.7	13.0308
-425.913	8.7308	10.5513	11.809	11.8513	12.4192	12.3359	12.5641	12.3808	12.7936	12.9872	12.95	12.9718	13.0833
-426.891	8.8962	10.7013	11.8179	12.0141	12.7321	12.1513	12.3962	12.3872	12.8487	12.8308	12.8833	12.8295	13.0141
-427.869	8.6474	10.5808	11.5872	11.9231	12.3974	12.1821	12.2231	12.4628	12.6321	12.9192	12.8564	12.7538	13.2436
-428.847	8.7192	10.359	11.5436	12.0077	12.5141	12.0244	12.2551	12.5679	12.6538	12.6449	12.9654	12.7474	12.7667
-429.825	8.6923	10.4551	11.5641	11.9679	12.3474	12.0949	12.2051	12.4474	12.7436	12.3744	12.7526	12.7115	12.8846
-430.803	8.4474	10.5833	11.4449	11.7628	12.2128	12.1449	12.1756	12.3615	12.6038	12.5205	12.6397	12.4513	12.7423
-431.781	8.8397	10.3064	11.7077	11.7295	12.25	12.0385	12.0295	12.2513	12.5833	12.6295	12.709	12.5526	12.6897
-432.759	8.5372	10.2667	11.4282	11.8577	12.1744	11.8372	12.1244	12.2205	12.5064	12.4885	12.7821	12.2718	12.6103
-433.737	8.3782	10.1103	11.4487	11.6795	12.0923	11.9064	11.8615	12.15	12.3654	12.3128	12.5641	12.0167	12.4372
-434.715	8.4269	10.2513	11.2949	11.6423	12.0231	12.0526	11.8705	12.0872	12.341	12.3115	12.6577	12.2731	12.8308
-435.693	8.5244	10.2654	10.9628	11.6244	11.7064	11.9577	11.9218	11.9436	12.4385	12.3513	12.5769	12.1628	12.5833
-436.671	8.341	10.0026	10.8218	11.8013	11.7846	11.7769	11.8449	12.1179	12.2038	12.1936	12.3269	12.1231	12.4744
-437.649	8.2051	10.1487	11.0962	11.4936	11.8179	11.8051	11.7538	12.0513	12.1308	12.1859	12.3897	12.2577	12.4962
-438.627	8.1038	10.0192	10.7628	11.6256	11.7218	11.5744	11.6167	12.0667	12.1513	12.2872	12.0256	12.0577	12.4359
-439.605	8.0859	9.9859	10.8769	11.3974	11.6795	11.5923	11.7449	11.741	12.0269	11.9833	12.1936	12.0654	12.1218
-440.583	8.6192	10.0231	10.8295	11.3244	11.6756	11.6128	11.5744	12.1282	11.8987	11.9692	12.3372	12.1346	12.2513
-441.561	8.1526	9.7051	10.7667	11.1808	11.5577	11.6538	11.5872	11.7282	12.0128	12.1205	12.0538	11.7769	12.3141
-442.539	7.8885	9.7077	10.9115	11.1397	11.6641	11.4359	11.6667	11.7346	11.8141	11.8526	11.8872	11.8987	12.1231
-443.517	8.0167	9.5936	10.791	11.091	11.5692	11.3744	11.5949	11.7833	11.8256	11.9231	12.1962	11.8295	12.009
-444.495	7.8192	9.8103	10.8179	10.8859	11.4321	11.1564	11.5179	11.5038	11.9051	11.8872	12.0346	11.7936	12.0897
-445.473	7.9218	9.4731	10.6346	10.9295	11.509	11.15	11.4615	11.6628	11.7026	11.8974	12.0474	11.9269	12.1423
-446.451	7.9372	9.4987	10.791	10.9551	11.4974	11.0846	11.4872	11.4064	11.4026	11.8205	11.7795	11.4705	12.0103
-447.429	7.9026	9.359	10.5846	10.9436	11.3885	11.2333	11.4513	11.6115	11.5513	11.8231	11.8615	11.7679	11.8295
-448.407	7.7692	9.3385	10.4782	10.8372	11.2679	11.0756	11.2346	11.3641	11.4026	11.6654	11.8372	11.5705	11.9321
-449.385	7.7846	9.45	10.4192	10.7795	11.2936	11.1128	11.0436	11.3974	11.5269	11.6603	11.7372	11.5923	11.7385
-450.363	7.6628	9.2359	10.4346	10.7385	11.2231	11.1244	10.9897	11.2603	11.4987	11.509	11.75	11.5885	11.5282
-451.341	7.5923	9.2333	10.0564	10.5372	11.159	11.0397	11	11.0179	11.1846	11.3679	11.6526	11.5167	11.5705
-452.319	7.559	9.4077	10.309	10.4218	10.8795	10.9231	11.0667	11.0872	11.3577	11.4115	11.5628	11.3897	11.7013
-453.297	7.5436	9.2538	10.4051	10.5346	11.0064	10.8538	10.9949	11.0154	11.2667	11.3385	11.4974	11.491	11.6295
-454.275	7.4218	9.2026	10.0885	10.3808	10.9295	10.7051	10.7295	10.991	11.2244	11.2487	11.5949	11.4231	11.591
-455.253	7.3308	9.3372	9.8269	10.2269	10.8923	10.6718	10.6846	10.8564	11.1269	11.1141	11.1756	11.2859	11.4654
-456.231	7.3282	9.1256	9.9833	10.3308	10.7128	10.7	10.6667	10.7923	11.1205	11.2872	11.4051	11.3141	11.5282
-457.209	7.3179	8.9244	9.9692	10.4167	10.9115	10.6551	10.5564	10.891	11.1295	11.1641	11.2603	11.3538	11.2577
-458.187	7.341	8.8705	9.9308	10.3192	10.7936	10.6744	10.6667	10.6026	10.9564	11.1179	11.2256	11.1769	11.1115
-459.165	7.2487	8.8308	9.9141	10.209	10.6256	10.6513	10.441	10.7026	10.9513	11.0026	11.1051	11.0756	11.2654
-460.143	7.3333	8.8987	9.7115	10.1064	10.5462	10.3846	10.5282	10.8487	10.7859	10.7756	10.9833	11.2141	11.3167
-461.121	7.0936	8.8718	9.7526	10.1308	10.5397	10.4205	10.3692	10.5679	10.7359	10.8705	11.1705	10.85	11.2038
-462.099	7.0564	8.8064	9.6821	10.1615	10.7397	10.3821	10.3923	10.6974	10.7077	10.9179	10.9449	10.8231	11.0526
-463.077	7.0679	8.6538	9.7654	10.1218	10.5333	10.2782	10.3628	10.4436	10.9013	10.8679	10.9282	10.6077	11.0474
-464.054	6.9705	8.6167	9.5731	9.9333	10.3474	10.0564	10.341	10.5282	10.6962	10.6987	10.7026	10.8346	10.9949
-465.032	6.8449	8.4885	9.6962	10.0603	10.4154	10.1551	10.0833	10.3897	10.5808	10.3833	10.9526	10.8244	10.8949
-466.01	7.0205	8.5679	9.6372	9.8051	10.2013	10.1474	10.3269	10.3833	10.6103	10.6603	10.8551	10.7295	10.8077
-466.988	6.9654	8.4731	9.3436	9.8987	10.3449	10.0641	10.2154	10.2782	10.6269	10.5321	10.6821	10.7654	10.7718
-467.966	6.8654	8.5385	9.7064	9.6077	10.2987	9.9462	10.0846	10.1859	10.5949	10.3859	10.5282	10.8308	10.9244
-468.944	6.8205	8.2192	9.3192	9.5551	10.1603	9.9603	9.8782	10.0615	10.4103	10.4974	10.5295	10.5833	10.6295
-469.922	6.8603	8.3051	9.2987	9.6205	10.0462	9.8731	9.891	10.0603	10.3872	10.5077	10.5205	10.3679	10.7321
-470.9	6.5756	8.3744	9.2769	9.6282	10.0103	9.9372	9.9974	10.1667	10.2628	10.3846	10.5026	10.5167	10.5308
-471.878	6.8141	8.2641	9.2692	9.6936	9.9962	9.8641	9.859	10.0526	10.159	10.3603	10.6	10.4218	10.6026
-472.856	6.5949	8.0846	9.0295	9.4654	9.8167	9.6282	9.9897	10.141	10.0372	10.3192	10.3564	10.391	10.509
-473.834	6.6026	8.091	8.9821	9.4167	9.8295	9.9115	10.0564	10.0526	10.0192	10.1859	10.1974	10.3269	10.2756
-474.812	6.5551	8.1923	9.2615	9.3487	9.8308	9.7269	9.85	10.0679	10.1295	10.2513	10.2359	10.2615	10.391
-475.79	6.491	8.091	9.0244	9.3436	9.7115	9.7167	9.7731	9.709	10.0923	10.0051	10.2923	10.1654	10.3859
-476.768	6.4885	8.0205	8.9526	9.3269	9.691	9.5308	9.5167	9.7321	10.1192	10.1205	10.1026	10.2705	10.0436
-477.746	6.4731	7.9821	8.7859	9.1308	9.6859	9.5205	9.5	9.7756	9.9769	9.9526	10.25	10.1577	10.1679
-478.724	6.4115	8.0423	8.7821	9.2167	9.7756	9.5359	9.6128	9.6333	10.0167	9.9269	10.0103	10.0038	10.1962
-479.702	6.3256	7.8731	8.8821	9.1538	9.5038	9.4359	9.6192	9.5513	9.8321	9.9769	10.0115	10.0756	10.3013
-480.68	6.4462	7.7859	8.6295	9.1295	9.7	9.4064	9.4462	9.6846	9.7462	9.8949	9.8987	9.8526	10.1449
-481.658	6.1462	7.8333	8.6833	9.1154	9.3513	9.3103	9.5577	9.541	9.8577	9.9551	10.0744	9.9462	9.9936
-482.636	6.1231	7.6744	8.7115	8.8782	9.5295	9.3731	9.4962	9.5269	9.8192	9.6859	9.909	9.8218	9.9205
-483.614	6.0218	7.8064	8.4295	8.8231	9.3026	9.2333	9.509	9.4897	9.7359	9.9628	9.7949	9.7103	9.841
-484.592	6.0923	7.6923	8.5308	9.0038	9.2654	9.3141	9.1551	9.4013	9.6154	9.6115	9.7526	9.841	9.941
-485.57	5.8385	7.6038	8.3974	9.1538	9.4256	9.2346	9.0256	9.4667	9.45	9.5705	9.7051	9.6923	9.841
-486.548	5.9051	7.6974	8.5974	8.8013	9.409	9.1641	9.1026	9.359	9.6	9.5846	9.5	9.6333	9.8256
-487.526	6.0077	7.5026	8.341	8.7038	9.0679	9.1795	9.241	9.4321	9.2667	9.4064	9.3769	9.8359	9.8064
-488.504	5.9936	7.3474	8.2679	8.7013	9.2269	9.0359	9.1167	9.3295	9.6551	9.4077	9.5513	9.5679	9.7667
-489.482	5.9962	7.4205	8.3641	8.6538	9.009	8.8192	9.0436	9.3205	9.5359	9.3923	9.6346	9.4564	9.7487
-490.46	5.859	7.3936	8.0282	8.5872	9.0077	9.0064	8.9962	9.1615	9.4679	9.5269	9.5269	9.6103	9.7141
-491.438	5.9551	7.2923	8.2462	8.4949	8.9654	8.8013	9.0103	8.9962	9.3859	9.5436	9.1808	9.5103	9.609
-492.416	5.7013	7.2846	8.2026	8.5756	8.8487	9.0423	9.0423	9.1692	9.25	9.5038	9.4744	9.4577	9.5577
-493.394	5.6974	7.3474	8.0641	8.2808	8.8897	8.8128	9.0244	9.0962	9.2462	9.4205	9.3821	9.3154	9.3795
-494.372	5.6654	7.3064	7.8962	8.4667	8.8154	8.7064	8.8051	9.1718	9.0474	9.2218	9.1846	9.3667	9.6821
-495.35	5.7244	7.1474	8.0064	8.3231	8.9897	8.7346	8.6962	9.1526	9.2282	9.3372	9.2538	9.291	9.5179
-496.328	5.6667	7.0308	7.9462	8.3526	8.7795	8.6923	8.491	9.041	9.1321	9.2064	9.2897	9.4154	9.5218
-497.306	5.6423	7.0103	7.8846	8.2949	8.8769	8.4269	8.5551	9.0462	8.9744	9.0167	9.1744	9.1603	9.459
-498.284	5.6141	7.0577	7.8474	8.2808	8.9128	8.5449	8.5846	8.8564	9.141	9.159	9.3128	9.2372	9.3192
-499.262	5.5385	7.0333	7.8897	8.2885	8.7359	8.5256	8.6256	8.7487	8.9692	9.1308	9.2564	9.2936	9.4846
-500.24	5.4077	6.8974	7.8128	8.2167	8.4923	8.6103	8.4846	8.7462	8.8526	9.059	9.1359	9.209	9.3756
-501.218	5.4449	6.9436	7.7346	8.0782	8.6372	8.4385	8.6603	8.8436	8.8628	8.8397	9.1821	9.041	9.3333
-502.196	5.4821	6.9513	7.7654	8.0744	8.4359	8.4846	8.4949	8.7654	8.8	8.9987	9.0551	8.9885	9.2385
-503.174	5.4308	6.9192	7.6564	8.0897	8.5128	8.4949	8.291	8.6846	8.5692	8.7949	9.0256	8.9987	8.9936
-504.152	5.2859	6.7513	7.6103	8.0423	8.409	8.4205	8.5026	8.6436	8.7385	8.7859	9.0346	8.8974	9.1436
-505.13	5.35	6.9038	7.5692	8.1987	8.2987	8.4115	8.3679	8.6372	8.8192	8.559	8.8513	8.9962	9.0038
-506.108	5.2756	6.7423	7.5436	8.009	8.3949	8.441	8.3372	8.6936	8.7179	8.8115	9.0256	8.7667	8.9038
-507.086	5.1551	6.7218	7.591	7.9487	8.1397	8.3692	8.3397	8.7064	8.5526	8.8397	8.8756	9.0295	9.0769
-508.064	5.1128	6.6615	7.4462	7.8308	8.3872	8.1744	8.1603	8.3821	8.5679	8.7218	8.9397	8.9013	8.8885
-509.042	5.1718	6.6628	7.3628	7.7538	8.2885	8.1705	8.3308	8.3128	8.4244	8.6731	8.7487	8.9192	8.9808
-510.02	5.0295	6.6346	7.2128	7.8038	8.1718	8.2641	8.2218	8.3962	8.5205	8.4859	8.7526	8.6821	8.9064
-510.998	5.0654	6.6628	7.4269	7.7923	8.2282	8.1744	8.0538	8.2462	8.5436	8.4115	8.7538	8.7231	8.9333
-511.976	4.9641	6.6833	7.3449	7.6192	8.0744	8.1346	8.4205	8.3897	8.2859	8.5244	8.5808	8.6397	8.6936
-512.954	4.9821	6.4449	7.4	7.6808	8.0295	8.0346	8.1077	8.3821	8.4449	8.5744	8.7346	8.5808	8.691
-513.932	5.0603	6.4705	7.3115	7.6192	8.0449	8.041	8.0333	8.1295	8.4167	8.5	8.7474	8.45	8.8987
-514.91	4.95	6.5513	7.2436	7.5667	8.0385	7.8833	7.9692	8.1423	8.45	8.459	8.6641	8.4103	8.8359
-515.888	4.9308	6.4744	7.1397	7.3654	8.0346	7.9705	7.9731	8.1897	8.1885	8.4705	8.6949	8.6692	8.7577
-516.866	4.8833	6.5218	7.1346	7.459	7.9115	8.0603	7.9654	8.2141	8.3115	8.3231	8.4333	8.4462	8.6769
-517.844	4.85	6.3897	6.9397	7.409	7.8115	7.7833	7.841	8.1051	8.25	8.291	8.6756	8.209	8.691
-518.822	4.8115	6.3756	7.1192	7.4385	7.9	7.7692	7.7115	8.0936	8.1833	8.2526	8.3385	8.4474	8.3936
-519.8	4.8141	6.2769	7.0756	7.2897	7.8974	7.7795	7.8141	8.0359	8.2385	8.2872	8.591	8.3846	8.5744
-520.778	4.7923	6.3256	6.8641	7.459	7.7974	7.6859	7.8654	7.9821	8.1346	8.2923	8.3077	8.3218	8.4372
-521.756	4.7821	6.2218	6.9654	7.1949	7.5462	7.6205	7.8474	7.9821	8.041	8.3974	8.3154	8.2718	8.4474
-522.734	4.7705	6.2	6.95	7.3577	7.6269	7.6436	7.6628	8.0115	8.1987	8.2423	8.3308	8.259	8.4077
-523.712	4.75	6.1795	7.041	7.3846	7.6154	7.5513	7.5333	8.0603	7.9756	8.1731	8.4026	8.2167	8.4718
-524.69	4.6641	6.091	6.8833	7.3013	7.5679	7.7821	7.6833	7.9154	8	8.3128	8.3321	8.2205	8.4141
-525.668	4.5962	6.0295	6.9538	7.1474	7.6295	7.5718	7.6077	7.7936	7.9205	8.2397	8.2474	8.0423	8.1846
-526.646	4.4923	6.0808	6.7718	7.2064	7.5103	7.5	7.5859	7.75	7.9179	8.1269	8.2128	8.1949	8.259
-527.624	4.5628	5.9603	6.7487	7.0154	7.3885	7.4231	7.391	7.7833	7.8167	7.9256	8.1474	7.991	8.3538
-528.602	4.5256	5.9859	6.6692	7.1038	7.4167	7.4705	7.3013	7.8026	7.8654	7.8949	8.0654	8.1179	8.1333
-529.58	4.641	5.991	6.8423	7.059	7.3397	7.3949	7.4372	8	7.9013	8.041	8.2179	7.9962	8.3115
-530.558	4.4705	5.9218	6.6987	7.0705	7.2974	7.2603	7.4321	7.6308	7.7936	8.0436	8.15	8.0679	8.0974
-531.536	4.4397	5.8949	6.6167	7	7.3577	7.4269	7.3641	7.5756	7.8128	7.9372	8.0154	7.9513	8.1333
-532.514	4.4885	5.8962	6.6269	7.1218	7.1603	7.4077	7.3346	7.7654	7.7577	7.9282	8.1526	8.0487	8.1718
-533.492	4.4308	5.6564	6.4064	7.0513	7.3064	7.4397	7.3859	7.8167	7.741	7.9038	8.1449	8.0462	7.9987
-534.47	4.35	5.7936	6.4282	7.0244	7.1231	7.2449	7.3628	7.7551	7.791	7.8436	7.9808	7.9487	8.1308
-535.447	4.3282	5.7679	6.4859	6.9436	7.1769	7.2692	7.2962	7.4846	7.8667	8.0513	8	8.0808	7.9705
-536.425	4.2654	5.7128	6.6615	6.9026	7.3769	7.1769	7.2026	7.5231	7.6564	7.7795	7.8821	8.0051	7.8346
-537.403	4.2974	5.6423	6.3397	6.9321	7.1282	7.3487	7.2949	7.6064	7.6372	7.9308	7.8192	7.9923	8.0013
-538.381	4.2372	5.7564	6.55	7.0115	7.2833	7.3154	7.15	7.5487	7.6205	7.8013	7.9936	7.9218	7.8833
-539.359	4.3449	5.7038	6.4333	6.7244	7.1359	7.0577	7.0603	7.4667	7.6077	7.7949	8.0256	7.9603	7.9782
-540.337	4.2872	5.809	6.3885	6.7564	7.2077	7.0782	7.1885	7.6436	7.6385	7.841	7.9859	7.8051	8.0756
-541.315	4.3744	5.659	6.3192	6.6808	7.0026	7.1769	7.1679	7.4321	7.5167	7.7551	7.7513	7.7654	7.9564
-542.293	4.2154	5.6923	6.3321	6.8795	7.009	7.0321	6.9962	7.4077	7.4295	7.6192	7.8154	7.8205	7.8397
-543.271	4.2859	5.5577	6.3949	6.7744	7.0474	7.1513	7.0321	7.4462	7.5064	7.5436	7.7885	7.9474	7.7269
-544.249	4.1231	5.5372	6.4244	6.6321	7.0154	7.1026	6.9295	7.4141	7.5154	7.6295	7.7269	7.9462	7.8423
-545.227	4.1359	5.5179	6.1692	6.4077	6.9141	6.9423	7.0385	7.4654	7.4321	7.6859	7.8462	7.6808	7.7692
-546.205	4.2103	5.4962	6.2603	6.6756	6.9244	6.8577	6.9641	7.2782	7.309	7.6077	7.8372	7.7718	7.8462
-547.183	4.1603	5.5667	6.2564	6.6692	6.9308	6.7487	6.9436	7.4577	7.2231	7.5756	7.6974	7.7628	7.909
-548.161	4.05	5.5269	6.1423	6.6923	6.9551	7.0474	6.9538	7.3667	7.3846	7.5282	7.5769	7.75	7.7385
-549.139	4.0538	5.4769	6.2641	6.5756	6.8859	7.0013	7.0115	7.3167	7.3923	7.6269	7.5231	7.6115	7.6885
-550.117	3.9962	5.4615	6.0795	6.5423	6.8372	6.8282	6.809	7.2513	7.3833	7.4564	7.6231	7.741	7.759
-551.095	4.0474	5.3923	6.1872	6.4372	6.8128	7.1051	6.7923	7.2269	7.1897	7.4885	7.6615	7.5987	7.8385
-552.073	3.9744	5.3474	6.0269	6.4603	6.791	6.8654	6.8808	7.2705	7.2179	7.3987	7.6564	7.6474	7.6538
-553.051	3.9821	5.391	6.2026	6.4705	6.8077	6.9744	6.7654	6.9718	7.1577	7.5103	7.6295	7.541	7.7885
-554.029	4.0192	5.3218	6.0487	6.3782	6.7038	6.8551	6.8821	7.1628	7.0962	7.3269	7.6167	7.5256	7.6321
-555.007	3.8603	5.4064	6.1218	6.6321	6.7269	6.859	6.7	7.0141	7.0333	7.4769	7.509	7.5974	7.6013
-555.985	4.0077	5.3321	6.1115	6.5064	6.7846	6.6603	6.7692	7.0872	7.1526	7.3205	7.5359	7.4641	7.5487
-556.963	3.9051	5.2231	6.0385	6.4192	6.7974	6.7641	6.7449	7.0359	7.2923	7.3744	7.541	7.4333	7.5769
-557.941	3.8756	5.2962	5.9718	6.4064	6.7141	6.7269	6.6577	7.1756	7.0821	7.3667	7.3936	7.5462	7.5423
-558.919	3.85	5.1756	6.041	6.4013	6.7564	6.6654	6.7205	7.0167	7.2115	7.3064	7.3551	7.4026	7.5026
-559.897	3.8154	5.1872	6.0295	6.2577	6.7769	6.6987	6.9192	6.9487	6.9962	7.3321	7.4449	7.3462	7.4936
-560.875	3.8577	5.2167	5.9282	6.3628	6.709	6.7244	6.7474	6.9731	6.8808	7.2231	7.5128	7.5167	7.6205
-561.853	3.8026	5.2551	5.8833	6.2859	6.5962	6.5923	6.6385	6.9615	7.1821	7.1167	7.5026	7.5295	7.3436
-562.831	3.8359	5.15	6.0321	6.2372	6.6051	6.5385	6.6103	6.9385	7.2192	7.2115	7.359	7.3064	7.5615
-563.809	3.8218	5.109	5.7423	6.2333	6.4718	6.4987	6.6051	6.9179	7.0077	7.1205	7.3538	7.2782	7.4179
-564.787	3.7782	5.3256	5.6962	6.0551	6.6423	6.6	6.7667	6.9397	7.0885	7.1218	7.1064	7.2538	7.4423
-565.765	3.7846	5.0859	5.7538	6.2218	6.5321	6.5103	6.6103	6.7667	7.0859	7.1923	7.2295	7.3321	7.3051
-566.743	3.7885	5.0359	5.7641	6.0872	6.5333	6.6808	6.6256	6.8731	6.8923	7.1423	7.2679	7.2154	7.2474
-567.721	3.6936	5.0821	5.6628	6.2321	6.5154	6.6295	6.4795	6.7385	6.9974	6.9564	7.2769	7.25	7.2256
-568.699	3.5782	5.0256	5.7192	6.2064	6.4795	6.409	6.5872	6.9705	6.8641	7.0244	7.2064	7.3128	7.4038
-569.677	3.6923	5.009	5.8026	6.0321	6.3833	6.4372	6.5397	6.8551	6.8949	6.9936	7.3962	7.1128	7.4013
-570.655	3.6449	5.0385	5.8038	6.009	6.3731	6.4064	6.4859	6.7628	6.9141	6.9795	7.1141	7.1821	7.4064
-571.633	3.5885	5.0718	5.6782	6.1103	6.3577	6.2705	6.5744	6.7154	6.8756	7.0654	7.1103	7.1654	7.2179
-572.611	3.6885	4.9962	5.6513	6.1064	6.3667	6.3372	6.409	6.6244	6.9692	7.0872	7.1705	7.2077	7.2628
-573.589	3.6308	4.9359	5.6487	6.0077	6.4269	6.5154	6.5179	6.5756	6.8821	7.0385	7.0487	7.0923	7.2462
-574.567	3.5385	4.8615	5.5872	6.0179	6.35	6.3436	6.4038	6.409	6.8218	7.0577	7.1231	7.1962	7.5
-575.545	3.459	4.8436	5.659	6.009	6.3744	6.3154	6.4333	6.7231	7.0128	6.8269	7.25	7.1885	7.1936
-576.523	3.6718	4.8423	5.6449	5.9654	6.3051	6.3321	6.5064	6.6321	6.6987	6.9679	6.9	7.1051	7.1718
-577.501	3.4872	5.0551	5.5769	5.8885	6.2936	6.3244	6.3218	6.8308	6.8179	6.9538	7.041	7.0115	7.1897
-578.479	3.4731	4.8731	5.5051	5.9603	6.2731	6.2487	6.2615	6.5449	6.7538	6.759	6.9577	7.05	7.1385
-579.457	3.4782	4.8462	5.5051	5.7833	6.2256	6.2026	6.3654	6.5962	6.5397	6.7615	7.1244	7.0962	7.0949
-580.435	3.4128	4.6462	5.5923	5.8346	6.2603	6.2333	6.159	6.4833	6.7346	6.7795	6.8436	7.0423	6.9564
-581.413	3.4231	4.7385	5.3654	5.8654	6.1795	6.2205	6.3423	6.359	6.6013	6.8231	6.9077	7.091	7.0269
-582.391	3.4218	4.8436	5.6115	5.9474	6.25	6.25	6.2231	6.6474	6.6436	6.6808	6.9436	7.0308	7.0679
-583.369	3.5462	4.7872	5.3782	5.8372	6.1769	6.2821	6.2372	6.7026	6.7013	6.7	6.9115	7.0077	7.0821
-584.347	3.3692	4.6538	5.4679	5.8782	6.1397	6.159	6.2859	6.5423	6.659	6.7103	6.8795	7	7.0013
-585.325	3.3654	4.7205	5.3205	5.8205	6.1949	6.1179	6.3974	6.5974	6.65	6.691	6.8628	6.9731	7.1359
-586.303	3.3744	4.7051	5.4628	5.8859	6.1077	6.2179	6.1821	6.4731	6.4538	6.7128	6.9859	6.8513	7.0359
-587.281	3.2974	4.5654	5.2346	5.7833	6.1128	6.2718	6.3051	6.4359	6.4436	6.6346	6.8513	7.0231	6.9641
-588.259	3.2782	4.6244	5.3449	5.7449	6.0218	6.1038	6.2526	6.4231	6.4821	6.7538	6.9115	6.8372	6.9705
-589.237	3.2846	4.6718	5.2654	5.7833	5.9654	6.1359	6.2346	6.4449	6.4615	6.7244	6.7359	7.0308	6.95
-590.215	3.3179	4.6603	5.3256	5.6667	6.1795	6.1756	6.1859	6.3372	6.4449	6.8551	6.7551	7.0128	6.8359
-591.193	3.3256	4.6628	5.3282	5.6218	6.0833	6.1064	6.1192	6.4013	6.3705	6.6731	6.7615	6.7179	6.7474
-592.171	3.3397	4.6423	5.4385	5.7962	6.0346	6.1436	6.1333	6.4718	6.5154	6.7526	6.7295	6.6718	6.8628
-593.149	3.291	4.5551	5.3103	5.559	5.8603	6.0295	6.0654	6.3782	6.3628	6.7115	6.6782	6.8167	6.8756
-594.127	3.1705	4.5372	5.2256	5.7	6.0385	6.0667	6.2846	6.3321	6.3577	6.6487	6.8231	6.8282	6.8821
-595.105	3.3128	4.5551	5.3795	5.6064	6.0103	5.9385	6.1282	6.3141	6.4282	6.6269	6.8513	6.8526	6.8051
-596.083	3.1705	4.4923	5.359	5.6987	6.0115	5.9923	5.9949	6.1846	6.3064	6.6603	6.7231	6.8026	6.95
-597.061	3.1744	4.509	5.2256	5.5782	5.9295	5.9949	6.1346	6.2449	6.3205	6.6026	6.8038	6.5526	6.659
-598.039	3.2359	4.4321	5.2077	5.6577	5.8346	5.8949	6.1141	6.2769	6.2885	6.4756	6.7846	6.6397	6.7205
[truncated: 774 more rows]

## Sheet: S Fig 1c-f
S Figure 1c					S Figure 1d					S Figure 1g
											Replicate 1		Replicate 2		Replicate 3
t (min)	rg (min-1)	rg_SEM			t (min)	v (µm/s)	v_SEM			Z (µm)	vd (µm/s)	vd_SEM	vd (µm/s)	vd_SEM	vd (µm/s)	vd_SEM
30	0.8412	0.0091			3	21.0453	0.9809			-35	0.141	0.6109	0.5203	0.878	0.1249	0.5463
40	0.821	0.0087			7	20.2036	0.9466			-27.2	0.9818	1.0475	2.0475	1.0027	1.7856	0.7599
60	0.8157	0.0089			10	20.5543	0.8895			-13.6	2.5557	1.0276	3.1804	1.0616	2.7433	0.8685
120	0.8047	0.0128			50	19.8257	0.9242			0	2.7008	1.1129	3.8901	1.0156	2.9839	0.8695
270	0.8086	0.0106			60	20.4524	0.3017			13.6	3.0369	1.0293	3.0346	1.0581	2.265	0.7847
										27.2	1.339	0.8319	1.789	0.9157	1.275	0.7919
										35	0.166	0.7503	0.2955	0.5682	0.5335	0.482
S Figure 1e
	vd_x (µm/s)	vd_x_SEM	vd_y (µm/s)	vd_y_SEM	vd_z (µm/s)	vd_z_SEM
1mM/mm MeAsp	4.9567	0.2216	-0.3525	0.364	-0.1509	0.1348
Inverse Gradient	-5.1721	0.2903	-0.0012	0.3628	0.2061	0.1614
No Gradient	0.3084	0.2726	0.0984	0.2271	-0.0807	0.123

## Sheet: S Fig 2c-f
S Figure 2c							S Figure 2d			S Figure 2e				S Figure 2f
		experimental pdf
v_min	v_max	v_motile (µm/s)	v_smooth (µm/s)	v_run_analysis (µm/s)			Turning Angle (°)			v_fw (µm/s)	v_bw (µm/s)			d_fw_UP (s)	d_fw_DOWN (s)	d_bw_UP (s)	d_bw_DOWN (s)
0	3	0.000269043	0.000137916	0.000407968			169.314			51.2026	51.0727			1.43333	0.733333	2.46667	0.333333
3	6	0.000541384	0.000168951	0.00110131			175.671			54.1329	59.335			0.466667	0.5	0.4	0.433333
6	9	0.000509188	0.000117004	0.00123276			73.5214			47.7201	51.32			1.13333	0.166667	1.96667	0.5
9	12	0.000547622	0.000158163	0.00135944			168.537			50.0506	54.4503			0.366667	0.2	0.533333	2.06667
12	15	0.000684582	0.000332591	0.00145888			176.749			50.3722	53.4141			0.7	1.03333	0.333333	0.633333
15	18	0.00100317	0.000647258	0.00198535			113.808			63.3449	65.8558			0.5	0.933333	0.666667	0.366667
18	21	0.00153638	0.00112623	0.00302196			11.1837			47.9049	49.0667			1.06667	0.466667	0.6	0.433333
21	24	0.00212079	0.00152155	0.00459185			176.547			48.6361	46.7304			1	0.566667	0.566667	0.2
24	27	0.00262216	0.00189862	0.00545818			176.979			62.7237	58.3836			1	0.7	0.8	0.3
27	30	0.00288332	0.00217811	0.00572449			86.2679			52.9248	55.1293			0.333333	1.53333	1.63333	2.33333
30	33	0.00316928	0.002557	0.00603097			175.318			60.2363	56.6665			1.13333	0.966667	0.3	0.6
33	36	0.00351598	0.00297739	0.00644098			87.4119			53.0975	54.5208			0.266667	1.66667	0.633333	0.6
36	39	0.00427858	0.00378198	0.00748644			88.5422			55.4564	50.45			1.16667	0.333333	0.233333	0.233333
39	42	0.00539598	0.00487618	0.00907064			168.481			53.1156	48.0334			1	0.366667	0.3	0.266667
42	45	0.00731564	0.00671721	0.012173			170.906			59.1263	62.5364			0.7	0.7	0.6	0.466667
45	48	0.0103863	0.00978239	0.0160987			85.4539			49.9749	52.0348			0.266667	0.2	1.16667	2.06667
48	51	0.0152375	0.0146494	0.022067			164.901			49.0607	44.9689			0.833333	0.733333	0.366667	0.333333
51	54	0.0221831	0.0218224	0.0283684			173.407			61.5493	61.9996			0.366667	0.166667	0.266667	0.3
54	57	0.0307207	0.0309539	0.0347276			44.9916			58.3884	62.3387			1.26667	1.23333	0.233333	0.6
57	60	0.0385521	0.0396318	0.0379437			60.0908			58.8833	62.6437			0.4	0.733333	0.733333	0.633333
60	63	0.0437731	0.0456333	0.0373437			166.591			37.5788	40.3222			0.266667	0.333333	0.4	0.233333
63	66	0.0438973	0.0461183	0.0331257			57.0689			59.9459	64.9525			0.533333	0.433333	0.633333	0.833333
66	69	0.0372201	0.039376	0.0255691			177.869			58.3771	61.5607			0.566667	0.333333	0.533333	0.333333
69	72	0.025406	0.0272585	0.0159645			115.266			59.4928	58.7414			2.3	0.633333	0.866667	0.7
72	75	0.012923	0.0140095	0.00724398			131.171			49.2807	51.4824			1.1	0.5	0.333333	0.533333
75	78	0.00498267	0.00531482	0.00244236			80.9194			45.6165	49.1644			0.366667	0.5	1.36667	0.366667
78	81	0.00168159	0.00167391	0.000696746			167.902			60.5984	59.2658			0.266667	0.233333	0.5	0.9
81	84	0.00063998	0.000561289	0.000196151			110.365			54.5831	55.4733			1.13333	0.566667	0.733333	0.433333
84	87	0.000293997	0.000245294	9.67135e-05			170.54			55.5461	53.6552			0.533333	0.333333	0.333333	0.133333
87	90	0.000126992	9.50971e-05	3.06486e-05			108.641			32.5856	51.9501			0.1	0.866667	0.866667	0.433333
90	93	5.95881e-05	3.93334e-05	1.29405e-05			175.72			51.7485	43.4599			0.7	0.9	0.5	1.1
93	96	1.88588e-05	1.31111e-05	2.72432e-06			77.8135			58.7217	59.8249			0.333333	1.1	0.366667	0.366667
96	99	9.17843e-06	5.31083e-06	2.04324e-06			170.139			56.8291	63.0264			0.366667	0.866667	0.933333	0.3
99	102	2.72485e-06	1.65964e-06	6.81081e-07			48.005			50.5064	44.8743			0.266667	0.233333	0.766667	0.333333
102	105	1.1473e-06	8.29818e-07	6.81081e-07			163.206			62.976	64.5992			1.2	0.133333	0.466667	0.3
105	108	7.17065e-07	4.97891e-07	0			59.2585			66.7598	68.5341			0.366667	0.833333	0.8	0.933333
108	111	1.43413e-07	0	0			172.031			63.3503	62.0929			1.5	0.466667	1.1	0.8
111	114	1.43413e-07	0	0			97.3969			59.4864	60.8811			0.7	1.33333	0.5	0.366667
114	117	7.17065e-08	1.65964e-07	0			88.0214			58.5806	64.2223			0.533333	0.233333	1.26667	0.333333
117	120	0	0	0			177.418			58.8517	59.5517			0.666667	1.5	0.3	0.433333
120	123	1.43413e-07	0	1.36216e-06			125.531			50.7019	56.9321			0.233333	0.233333	0.733333	0.5
							168.86			55.2774	57.6146			0.666667	2	0.166667	1.13333
							75.7199			54.6156	50.8028			0.8	0.233333	0.433333	0.433333
							168.237			65.1716	65.2107			0.433333	0.133333	0.7	0.5
							81.0447			69.4216	65.5326			2.1	0.533333	0.6	0.5
							159.328			60.8837	56.8887			0.1	0.533333	0.233333	1.2
							91.1708			57.4404	59.0231			0.7	0.966667	2.06667	0.166667
							172.123			50.0299	56.8408			0.433333	0.266667	0.6	0.633333
							80.3977			61.6459	65.6979			0.3	0.5	0.633333	1.2
							175.1			54.89	57.3644			1.46667	0.733333	0.733333	0.666667
							65.1643			53.0396	53.7536			0.433333	0.533333	0.866667	0.866667
							127.829			63.3174	66.3376			1.16667	0.3	0.433333	0.566667
							171.384			62.233	60.1502			2.23333	0.666667	0.566667	0.266667
							73.3562			52.6031	50.6328			0.133333	1.26667	0.2	0.833333
							169.086			56.0705	57.0725			0.666667	0.533333	0.3	1.73333
							126.978			57.2309	60.8298			0.633333	0.5	0.533333	1.3
							164.449			37.2828	38.5819			0.5	1.6	0.266667	0.233333
							127.86			57.1571	59.1383			0.633333	1.26667	1.63333	0.533333
							170.556			53.1373	56.2625			1.36667	0.366667	0.533333	0.633333
							54.8028			59.9699	59.0958			0.633333	0.566667	0.866667	0.266667
							169.434			65.7094	71.7278			0.566667	1.13333	0.366667	0.6
							81.1464			60.908	57.2694			0.4	0.766667	0.4	0.366667
							177.518			53.3548	60.2331			0.133333	0.633333	0.833333	0.4
							93.9327			57.5574	62.7882			0.533333	0.6	0.366667	0.133333
							91.6702			56.3394	54.0513			1.2	0.5	0.6	0.1
							169.567			54.3308	59.9263			0.733333	0.766667	0.3	0.166667
							109.627			63.8759	68.6748			0.533333	0.5	0.433333	0.433333
							168.933			49.1688	57.3339			0.933333	1.66667	0.733333	2.03333
							60.8987			56.8841	58.2298			0.3	0.433333	0.666667	0.3
							165.957			59.4691	60.0644			0.8	0.4	0.8	0.3
							101.491			56.8916	56.5778			0.3	1	0.6	0.533333
							66.7291			53.2926	56.924			1.4	0.666667	0.566667	0.933333
							177.791			56.9991	59.5189			0.2	0.733333	0.5	0.4
							61.6499			63.763	66.6547			0.3	0.666667	0.366667	0.6
							170.927			54.8106	57.2494			2.53333	0.433333	0.933333	0.266667
							84.5795			62.2311	57.4664			1.03333	0.3	1.23333	0.3
							156.778			61.0186	64.779			0.433333	0.833333	0.566667	0.2
							100.862			52.1271	54.4456			1.36667	0.1	0.833333	0.2
							172.024			60.576	61.1991			0.366667	1.73333	0.333333	1.1
							98.1802			55.0571	58.8235			1.23333	0.466667	2.1	0.366667
							158.244			52.0075	57.8227			1.7	0.1	0.7	0.4
							68.0909			58.6565	60.9269			1	0.2	1.03333	1.1
							175.877			64.1518	69.677			1.13333	0.8	0.366667	1.13333
							8.87259			52.6372	56.9193			2.03333	0.366667	0.333333	0.2
							171.461			64.1057	67.9308			0.9	0.866667	0.566667	0.366667
							82.4971			57.8695	59.8264			0.733333	1.53333	0.366667	0.233333
							166.94			61.6915	63.0922			0.966667	0.4	1.3	0.7
							158.461			44.6012	53.5767			0.166667	0.9	0.233333	0.133333
							172.34			55.7022	61.2402			1.06667	0.933333	0.766667	1.16667
							141.351			43.719	53.9658			2	2.03333	0.7	0.5
							81.4548			38.4298	41.2961			0.666667	2.03333	0.5	0.3
							167.217			37.9926	45.5301			0.533333	1.33333	0.766667	0.766667
							91.8298			48.5331	47.5401			1.1	1.2	0.766667	2.13333
							173.412			61.6069	61.2645			0.633333	0.433333	0.6	0.833333
							166.569			58.2342	58.5515			1.3	0.566667	0.533333	0.766667
							66.2496			48.9004	53.1905			0.333333	0.5	0.333333	0.433333
							165.064			33.227	33.7703			0.933333	0.8	0.6	0.6
							168.868			64.8957	66.6128			1	0.8	0.1	0.233333
							174.572			51.5775	58.7399			0.466667	0.833333	0.6	0.266667
							173.79			64.9934	66.1445			0.1	0.9	0.3	1.06667
							176.157			56.1031	57.9119			1.06667	2.2	0.466667	0.833333
							70.4867			61.6559	64.9544			1.06667	1.3	0.333333	0.6
							161.89			65.23	63.2995			0.366667	0.366667	0.666667	0.633333
							172.017			59.0177	62.7036			0.9	0.8	1.4	0.366667
							86.738			59.6975	58.3216			0.466667	1.03333	0.933333	0.4
							169.688			60.3021	68.041			0.633333	0.6	0.4	0.366667
							83.0935			60.8891	59.5966			0.8	1.23333	0.733333	0.233333
							174.289			54.9109	57.2556			0.2	0.1	0.566667	0.666667
							100.282			50.4223	47.0771			0.633333	0.766667	0.366667	0.566667
							174.187			57.0556	61.9637			0.4	1.03333	0.266667	0.366667
							71.5213			61.8685	57.6963			1.16667	0.166667	0.666667	0.4
							173.611			43.3574	41.8829			0.4	0.9	0.633333	0.2
							70.4436			60.4876	58.8409			2.23333	0.233333	1.03333	0.333333
							161.774			62.4578	64.6344			1.16667	0.9	0.4	0.566667
							97.9207			47.5068	55.75			0.5	0.566667	0.633333	0.2
							172.267			35.196	31.9376			0.466667	1.5	0.6	1.03333
							76.3159			56.3193	53.124			0.8	1.8	0.1	0.133333
							172.189			59.6657	61.1558			1.16667	1.2	0.533333	0.233333
							73.299			65.2613	59.8318			0.9	0.4	0.8	0.633333
							85.0614			54.2454	55.1645			1.06667	0.266667	0.566667	0.5
							165.441			57.6136	64.122			0.766667	1.06667	0.833333	1.13333
							110.544			62.0255	68.7228			2.36667	0.2	0.633333	0.4
							166.17			54.0275	56.4887			1.2	0.766667	0.433333	0.433333
							109.419			49.2315	48.0399			0.566667	0.866667	0.566667	0.566667
							166.978			34.0163	35.9008			1.16667	0.533333	0.866667	0.8
							83.0236			66.5875	65.7717			0.933333	0.9	0.533333	0.533333
							171.652			59.2879	58.2506			1.36667	0.166667	0.2	0.333333
							97.1095			50.7295	53.7049			1.36667	1.43333	0.166667	0.7
							153.439			54.56	52.6227			0.766667	0.166667	0.233333	1.23333
							62.1568			37.2701	35.3528			0.7	1.16667	0.5	0.5
							174.588			35.7981	35.1357			0.5	0.1	0.366667	0.6
							167.179			59.8741	68.2553			0.966667	1.66667	0.6	0.4
							96.2443			47.7182	52.642			1.26667	0.633333	0.5	0.9
							174.087			59.5529	59.6246			0.8	2.83333	0.366667	0.3
							158.275			50.3157	50.5607			0.266667	1	0.466667	0.7
							28.3543			57.7236	62.7447			0.333333	1.56667	1.4	0.633333
							119.355			64.7556	60.8528			0.833333	0.666667	0.6	0.633333
							174.644			63.0932	67.4117			0.2	1.26667	0.333333	0.3
							97.071			59.1013	62.3554			0.5	1.03333	0.466667	0.966667
							172.895			63.9077	61.6762			0.433333	0.166667	0.433333	0.8
							64.2958			45.4257	54.7559			0.333333	0.133333	0.366667	0.466667
							170.044			54.9038	54.0279			0.733333	0.633333	0.5	0.766667
							81.8027			41.0093	42.1255			0.933333	0.166667	0.866667	0.233333
							175.345			23.0341	40.8273			2.93333	0.333333	0.966667	0.133333
							168.311			36.343	52.0103			1.76667	0.433333	0.333333	0.3
							149.079			54.2554	61.4325			0.366667	1.03333	0.2	0.4
							113.059			59.5394	52.8834			1.6	0.266667	0.966667	0.3
							125.599			58.5388	58.5963			0.533333	2.46667	0.866667	1.36667
							178.736			65.11	63.9251			0.166667	1.6	0.366667	0.266667
							104.852			56.1297	60.9292			0.8	0.5	1.16667	0.533333
							163.981			50.5207	53.7218			0.366667	0.4	2.16667	1.06667
							97.611			53.4853	57.6233			0.533333	1.2	0.7	0.266667
							160.256			57.5272	55.2819			0.233333	0.466667	0.566667	0.266667
							162.022			54.4826	54.1243			2.26667	0.3	0.366667	0.466667
							121.512			55.7013	48.9197			2.5	0.9	1.26667	0.8
							149.71			50.4612	53.1586			1.1	0.6	0.533333	0.433333
							154.592			62.7541	62.7736			0.5	1	0.8	0.666667
							160.233			60.9821	62.147			0.6	0.2	0.866667	0.333333
							155.255			62.7352	61.9259			0.866667	1.06667	0.633333	0.333333
							158.255			65.7459	67.523			0.2	0.566667	1.5	0.666667
							175.124			45.1256	51.2092			0.433333	1.76667	0.3	0.566667
							62.4722			52.007	50.6283			0.633333	0.5	0.233333	0.4
							173.635			56.2965	53.8944			0.433333	0.566667	1.43333	0.6
							169.803			63.2513	64.2293			1.16667	0.466667	1.5	0.7
							40.7234			62.2065	61.4909			0.4	0.366667	0.366667	0.133333
							165.846			60.2009	64.3404			1.16667	0.266667	1.26667	0.533333
							76.6975			50.7414	57.5289			0.266667	1.26667	0.966667	0.666667
							175.499			34.5641	36.2734			1.06667	0.766667	0.233333	0.333333
							59.2724			53.3413	50.4319			0.133333	0.433333	0.566667	0.8
							170.7			47.1427	47.8674			0.133333	0.7	0.633333	2.23333
							69.0028			31.9049	34.4188			1.2	0.333333	0.566667	0.5
							163.348			55.3622	55.7321			0.333333	1.33333	2.43333	0.366667
							86.1464			54.9827	58.0727			0.4	1.56667	0.366667	0.433333
							144.16			51.6247	56.9943			0.2	1.13333	2.63333	0.3
							90.2054			54.671	67.2095			0.466667	0.9	0.433333	0.6
							174.986			54.9646	62.3858			3.43333	1.03333	2.83333	0.4
							39.8678			58.3277	60.1295			0.4	0.433333	0.9	0.4
							94.9352			30.1102	33.0263			0.4	0.3	0.433333	0.766667
							173.487			44.5867	47.5637			0.566667	0.1	0.233333	1.03333
							170.215			57.9247	60.5077			1	0.8	0.233333	1.26667
							53.2135			52.5495	30.4227			0.233333	0.633333	0.433333	0.4
							172.923			68.2118	67.2837			0.733333	0.133333	0.333333	0.2
							173.421			59.0325	64.3492			0.233333	1.06667	0.5	0.566667
							79.8809			64.5627	62.1729			0.133333	0.133333	0.5	0.8
							170.718			55.4673	57.7417			0.866667	0.3	0.9	0.333333
							101.931			60.9475	62.4816			0.333333	0.2	1.03333	0.333333
							78.0078			52.3444	69.2825			0.5	0.7	0.8	0.4
							166.882			58.9472	61.4189			0.266667	0.7	0.566667	0.7
							88.0205			52.9925	51.4035			0.633333	1.06667	0.533333	1.06667
							167.946			63.7062	63.4963			0.466667	0.133333	0.233333	0.266667
							70.7263			62.0353	53.6984			0.1	0.5	1.4	0.766667
							117.964			59.7537	60.9605			0.7	0.3	0.3	1.4
							172.721			57.9841	58.3942			0.233333	0.6	0.5	1.43333
							139.275			59.8445	62.7421			0.133333	0.433333	1.03333	1.16667
							158.262			56.8001	60.0474			0.466667	0.233333	1.06667	0.366667
							176.783			56.1061	51.3422			0.833333	0.333333	0.266667	0.466667
							65.8248			63.297	62.4985			1.9	0.3	0.466667	0.366667
							167.693			65.0639	65.7571			0.733333	0.9	1.06667	1.56667
							121.107			56.2465	60.4244			0.833333	0.5	0.633333	0.333333
							177.026			56.5432	54.012			1.13333	1.03333	1.53333	0.2
							89.6859			48.0869	47.6033			0.533333	0.466667	0.833333	2.2
							166.518			33.8313	34.1111			2.5	0.266667	0.2	0.633333
							109.927			59.5145	60.0596			2.3	0.466667	0.4	0.533333
							165.246			60.2289	56.6969			1.26667	1.16667	0.3	1.5
							21.7469			62.4472	60.6468			0.133333	0.866667	1.03333	0.333333
							11.2695			47.7962	50.0119			0.866667	0.7	0.433333	0.3
							18.0073			65.8864	67.814			0.366667	0.233333	0.3	0.3
							166.027			55.4071	61.0286			0.466667	0.566667	0.3	0.566667
							120.586			59.35	60.9715			0.733333	0.3	1.13333	0.266667
							176.577			60.1035	57.7547			0.366667	0.666667	0.566667	0.7
							76.3789			63.11	65.3354			0.633333	1.2	1.83333	0.566667
							167.136			43.5005	47.8674			0.333333	0.7	0.566667	0.433333
							77.3645			57.3378	59.6082			0.4	0.433333	0.466667	0.8
							166.439			63.2124	62.862			1.4	1.13333	0.533333	0.3
							95.2366			55.2159	57.5097			0.766667	0.833333	0.633333	0.333333
							162.448			64.8439	67.319			0.333333	0.966667	0.866667	0.366667
							137.085			60.2214	61.2734			0.3	2.06667	0.866667	1.43333
							165.395			48.5402	50.9467			0.5	0.833333	0.366667	0.2
							175.151			50.711	56.4737			2.2	0.333333	0.466667	0.5
							73.9708			39.6635	42.4555			0.6	0.233333	0.2	1.83333
							178.647			52.3878	52.7246			0.266667	0.2	0.5	0.433333
							97.9034			63.6658	71.7129			0.433333	0.333333	0.133333	0.566667
							167.181			42.7306	53.4701			2.33333	0.666667	1.16667	0.4
							23.4458			62.2992	62.7343			0.633333	0.333333	0.666667	0.533333
							175.837			53.5439	39.4042			1.3	1	0.366667	0.333333
							77.0247			51.2894	52.4399			0.233333	1.26667	0.7	0.533333
							99.2821			61.0007	59.0646			1.93333	1.2	0.6	0.4
							170.759			58.0302	57.1717			1.06667	0.7	0.233333	0.3
							53.8601			51.6973	52.3191			0.5	0.533333	0.433333	0.233333
							96.8582			56.7298	55.9321			0.3	0.6	0.4	0.433333
							165.207			39.9259	39.04			0.333333	1.63333	1.16667	0.333333
							163.189			50.458	51.9519			1.26667	0.733333	0.3	0.466667
							61.4321			57.8613	56.1228			0.633333	0.133333	0.966667	0.333333
							170.28			41.7563	41.954			0.466667	0.7	0.166667	0.266667
							96.9966			65.7712	67.927			0.866667	0.566667	0.266667	0.4
							176.559			58.1095	58.0997			1.06667	0.533333	0.8	0.966667
							86.3224			52.6993	54.2008			0.366667	0.166667	1.7	0.333333
							167.907			59.1988	64.7713			0.533333	0.7	0.466667	0.566667
							93.9351			47.4106	46.3757			0.9	0.6	4.36667	1.93333
							71.5472			54.8148	60.7877			0.766667	0.733333	0.166667	0.433333
							176.573			62.7252	70.3977			0.466667	0.566667	0.866667	0.4
							75.9799			73.8451	73.716			1.1	0.633333	0.766667	0.3
							175.425			22.7568	20.3069			1.2	0.433333	0.5	0.533333
							161.608			42.5669	44.9973			0.2	1.73333	0.6	0.5
							75.9144			47.7501	46.3825			0.866667	1.13333	0.766667	0.3
							170.861			58.2095	61.6423			1.6	0.633333	0.6	0.5
							92.7718			64.2568	62.7638			0.3	0.3	0.766667	0.9
							174.225			59.3581	61.854			0.3	1.6	0.4	0.3
							59.878			56.2007	59.3056			0.8	0.333333	0.866667	1.23333
							163.342			40.3383	41.2156			0.466667	0.4	0.433333	0.966667
							160.325			30.9359	30.8166			0.433333	1.66667	0.566667	0.633333
							109.514			43.8608	46.1972			0.9	0.866667	0.666667	0.533333
							175.215			55.2357	52.861			0.3	0.8	1.06667	0.5
							105.07			38.4406	43.6738			1.63333	0.866667	0.533333	0.4
							170.223			66.9632	68.7357			2.46667	0.233333	0.533333	0.633333
							52.3039			55.6032	59.2333			2.36667	0.1	0.833333	0.7
							165.285			29.8227	31.7467			0.2	0.433333	0.8	0.666667
							142.343			24.9675	29.1587			0.466667	0.633333	0.7	0.233333
							176.46			59.889	63.127			1.53333	0.2	0.8	0.466667
							63.7773			60.2001	64.4634			0.866667	0.766667	0.633333	0.333333
							9.81052			34.7011	39.794			0.6	0.466667	0.466667	0.9
							85.605			42.5665	50.9781			0.966667	0.733333	0.966667	0.466667
							171.811			57.6594	60.1493			1.9	0.7	0.2	0.4
							47.3367			59.2071	55.0682			0.766667	0.533333	0.433333	1.2
							162.167			59.5919	61.047			0.433333	0.633333	0.466667	0.933333
							87.209			21.0055	24.554			0.6	0.2	0.7	0.333333
							61.0464			53.5817	56.8326			1.63333	0.333333	0.666667	0.666667
							172.178			60.8759	60.5826			0.5	1.7	0.633333	0.7
							162.56			53.0615	49.2283			0.5	0.7	1.23333	0.233333
							96.8925			45.222	54.7535			0.5	0.866667	1.3	0.1
							177.718			63.8041	67.6672			0.533333	0.933333	0.366667	0.133333
							113.444			65.6272	62.1779			1.83333	1.03333	0.533333	0.533333
							171.316			57.4772	59.1234			0.833333	0.566667	0.666667	0.533333
							111.07			71.6056	68.7496			0.233333	1.2	0.3	0.366667
							173.749			55.3974	59.4397			0.8	0.133333	0.333333	0.3
							66.1426			64.2716	42.8287			0.333333	0.433333	0.6	0.3
							172.915			28.4616	23.5589			1.4	0.466667	0.3	0.366667
							47.9288			62.9525	61.7851			0.2	1.23333	0.766667	0.933333
							28.1421			64.15	67.7112			0.266667	0.3	0.433333	0.8
							158.752			51.6501	53.5604			0.566667	1.03333	0.466667	0.833333
							167.059			57.9323	68.2422			0.3	0.533333	0.5	0.433333
							76.4455			52.5531	58.3691			0.766667	0.133333	0.733333	0.166667
							178.581			41.3105	48.8719			0.2	0.766667	0.566667	1.1
							52.291			50.5981	56.3671			1.93333	0.566667	0.433333	0.366667
							161.775			47.5794	49.6708			0.333333	0.466667	2.73333	0.5
							162.341			61.7552	62.5151			0.5	0.4	1.4	1.53333
							160.241			31.3198	36.5531			0.8	1	0.3	0.4
							77.6395			36.8336	40.7744			0.5	0.666667	0.566667	1.33333
							173.181			59.9272	67.893			0.5	0.133333	0.866667	1.23333
							112.858			63.1869	66.6248			0.766667	0.5	0.433333	1.3
							176.249			46.9801	49.2599			1.06667	0.266667	0.833333	0.9
							102.72			54.1901	53.0765			0.666667	0.433333	0.266667	0.933333
							73.0288			39.8372	43.3528			2.4	0.966667	0.266667	0.733333
							175.731			55.887	53.4912			0.866667	0.2	0.766667	0.766667
							73.6557			67.5774	67.3416			0.633333	0.233333	0.433333	0.5
							174.145			35.4196	39.7329			1.63333	0.233333	0.666667	0.433333
							90.1675			54.4491	59.8635			1.96667	0.8	1.06667	0.3
							164.627			50.8023	44.1611			1.96667	0.733333	0.233333	1.03333
							115.65			59.371	60.4707			0.166667	1.06667	0.433333	2.43333
							177.205			64.3086	62.5831			0.866667	1.76667	0.8	1.56667
							175.286			50.2102	42.1217			0.133333	1.9	0.733333	0.366667
							102.416			47.584	51.109			1	0.8	0.5	0.266667
							163.259			52.6514	57.0394			2.03333	1.43333	0.566667	0.266667
							55.7372			46.0936	54.4585			0.2	0.466667	0.666667	0.7
							164.535			53.9233	57.9696			0.566667	0.533333	0.666667	1.1
							150.239			63.9734	64.9375			0.833333	1	0.4	0.233333
							171.605			43.5428	51.1891			0.366667	0.4	0.233333	0.466667
							88.7966			48.1193	55.7831			0.833333	0.4	0.366667	0.533333
							93.2149			39.2498	41.32			0.4	1.16667	0.633333	0.7
							175.67			25.2252	34.4826			0.866667	0.2	0.7	0.366667
							127.262			54.7964	53.1407			0.733333	0.633333	0.866667	0.666667
							65.2657			56.116	54.2162			0.933333	0.6	0.266667	0.2
							169.044			25.0436	40.4087			0.9	1.16667	1.13333	1.06667
							163.349			49.5519	51.7348			0.433333	0.6	0.766667	0.466667
							60.6345			67.7479	58.3245			0.733333	0.766667	0.233333	0.5
							170.084			61.1718	66.5516			1.63333	0.433333	0.666667	0.333333
							174.328			44.2763	49.0563			0.2	1.86667	0.333333	2.1
							71.36			49.5371	61.6015			1.06667	0.466667	1.43333	0.8
							109.423			40.5914	45.7865			0.366667	0.533333	0.466667	0.566667
							157.101			66.2901	65.4909			0.933333	0.866667	0.3	0.366667
							79.3927			63.6445	62.5393			0.3	0.333333	0.3	0.666667
							99.9333			62.7678	65.279			0.233333	0.933333	1.06667	0.333333
							31.3923			47.9002	40.9213			1	0.433333	0.5	0.766667
							162.736			55.5593	54.1023			0.566667	1	0.666667	0.133333
							105.806			51.3858	50.1279			0.533333	1.16667	0.733333	0.966667
							176.021			58.9167	58.0673			0.866667	0.6	0.266667	1
							119.941			44.9856	44.9997			0.266667	0.833333	0.533333	0.8
							173.775			56.9275	42.0273			0.8	0.433333	0.433333	0.633333
							95.0515			51.6953	51.5726			1.03333	0.866667	0.733333	0.433333
							153			50.9093	53.6679			1.13333	1.03333	0.366667	0.5
							159.907			57.4364	53.5733			0.866667	1	0.933333	0.566667
							134.449			57.328	60.0954			0.533333	0.733333	0.466667	0.9
							156.343			62.1428	63.5701			1.76667	0.6	0.233333	0.366667
							172.319			38.6601	40.1858			0.433333	0.966667	0.433333	0.266667
							84.4588			65.2395	69.165			1.46667	0.733333	0.5	1.53333
							172.347			27.1259	28.3894			1.16667	0.366667	0.233333	0.433333
							123.37			48.2342	58.5527			0.5	0.666667	0.833333	0.866667
							171.163			67.7344	72.0264			1.6	0.5	1.1	0.566667
							95.9097			48.6247	51.5715			1.13333	0.4	0.633333	0.533333
							167.29			47.6848	48.9861			1.63333	0.933333	2.16667	0.566667
							49.738			29.5133	30.4779			0.433333	0.266667	0.833333	0.833333
							163.445			46.5659	46.0245			0.566667	0.266667	0.4	0.333333
							72.1252			55.1452	50.5398			1.26667	0.833333	1.5	0.233333
							167.997			50.8374	50.9248			0.966667	0.166667	0.433333	1.16667
							116.482			69.0515	66.1885			1.16667	0.533333	1.1	0.566667
							167.751			59.3109	60.6361			1.33333	0.333333	0.7	0.366667
							61.2292			57.012	53.5691			0.666667	0.566667	0.533333	0.366667
							165.691			33.806	35.6204			1.26667	1.83333	1.16667	0.866667
							73.904			56.0842	46.3776			2.56667	0.366667	0.633333	0.833333
							142.272			36.9718	33.2487			0.4	1.1	0.366667	1.13333
							164.771			39.8169	43.892			0.333333	1.63333	0.966667	0.833333
							96.625			21.9994	22.7552			0.4	1.56667	0.933333	0.266667
							166.433			55.5911	61.1638			1.43333	0.3	0.533333	0.533333
							71.7617			48.501	56.2756			0.433333	0.4	0.733333	0.733333
							164.711			23.4066	26.6975			0.366667	1.1	1.13333	0.466667
							173.633			41.4336	41.7272			0.933333	0.633333	0.5	0.6
							104.494			47.4406	53.4693			1.7	1.36667	0.866667	0.466667
							171.275			45.3644	49.3505			0.433333	1.86667	1.06667	0.166667
							130.344			58.7612	62.4985			0.1	0.833333	0.8	0.4
							173.95			63.8525	62.1608			0.233333	0.633333	0.833333	0.566667
							133.628			56.3693	57.6934			1.03333	0.866667	0.7	0.366667
							68.4462			54.4474	57.9378			1.53333	0.166667	0.5	0.233333
							151.552			60.6009	63.3541			0.8	0.766667	0.466667	0.733333
							100.099			47.3019	47.1312			0.466667	0.433333	2.26667	0.433333
							170.681			53.2119	53.2835			0.733333	0.233333	0.3	0.6
							83.7196			67.3175	71.6798			0.866667	0.866667	0.633333	0.533333
							178.466			44.6677	56.8184			1.66667	0.266667	0.4	0.533333
							58.3129			61.0631	61.3457			1.13333	0.966667	0.766667	0.333333
							177.5			55.2923	55.7852			0.466667	0.1	1.23333	0.3
							91.3471			68.073	63.5333			1.13333	0.833333	0.2	0.833333
							73.9122			55.2972	53.6108			0.133333	0.166667	0.533333	1.1
							175.219			67.6786	72.4652			2.33333	0.6	0.333333	1.93333
							169.21			33.1294	38.1951			0.633333	0.3	1.03333	0.833333
							165.43			47.7603	46.583			0.166667	1.1	0.633333	0.533333
							176.447			61.2447	66.5489			1.36667	1.1	0.7	0.2
							93.2823			30.9738	36.6479			2.1	0.333333	1.36667	0.7
							176.783			63.2283	64.3891			0.266667	1.7	0.333333	1.33333
							87.95			56.9277	59.686			0.5	0.566667	0.166667	0.766667
							59.4039			57.9101	55.6655			0.966667	0.2	1.16667	0.266667
							175.443			27.3756	24.9314			0.4	0.6	0.5	0.4
							171.589			50.3099	47.663			0.266667	1	0.566667	0.333333
							52.3064			29.4609	31.2575			0.5	0.8	0.5	0.266667
							168.947			58.7465	64.5224			0.266667	0.166667	0.4	0.233333
							50.8851			41.6409	41.6102			0.2	1.2	0.733333	0.566667
							176.428			48.0528	39.2553			0.566667	1.06667	0.933333	0.366667
							64.6484			57.8484	62.5598			0.666667	0.333333	0.766667	0.3
							163.176			48.1212	48.2273			0.3	3.03333	0.766667	0.366667
							70.6406			68.7697	72.3084			1.5	0.633333	0.466667	1.06667
							178.077			36.6	35.7013			1.13333	1.06667	0.833333	0.466667
							163.729			68.1874	71.46			0.733333	0.9	0.4	0.5
							93.5247			25.2006	29.832			0.266667	1.36667	0.7	0.766667
							165.103			46.6809	37.6007			0.533333	1.03333	0.466667	0.5
							160.701			31.4162	35.038			0.466667	0.766667	0.433333	0.666667
							93.2731			52.6854	57.5255			1	0.8	0.333333	0.733333
							177.027			63.8006	64.5723			0.366667	1.63333	0.5	0.533333
							147.224			51.8242	55.063			1	0.233333	0.166667	0.466667
							173.383			46.8532	57.6858			0.666667	0.8	0.3	0.933333
							108.002			61.9238	63.6793			0.333333	1.3	0.433333	0.266667
							177.588			62.1079	59.9723			1.8	0.6	0.366667	0.6
							102.265			59.4207	60.1125			0.466667	0.633333	0.533333	0.4
							176.984			59.8284	63.0097			0.2	0.5	0.866667	0.533333
							43.0914			47.4527	50.1638			0.333333	0.3	0.3	0.833333
							177.574			58.802	57.6699			0.2	0.2	0.766667	1.23333
							174.787			38.3022	37.9983			0.133333	1.16667	0.766667	0.533333
							45.1105			45.2246	48.5575			0.633333	0.733333	0.8	0.966667
							178.474			64.6026	61.7773			0.466667	0.233333	0.433333	0.766667
							69.8909			48.3655	49.0243			0.333333	0.6	0.433333	0.766667
							170.29			30.7103	32.8701			1.56667	0.733333	0.366667	0.5
							65.736			61.3957	63.4356			1.1	0.3	0.633333	0.2
							165.873			58.222	65.693			0.666667	0.366667	0.366667	0.266667
							72.6367			46.0905	59.0122			0.333333	0.633333	0.566667	0.233333
							139.441			52.7312	53.1583			0.233333	0.8	0.766667	0.533333
							157.268			22.0121	20.3986			0.233333	0.5	0.533333	0.2
							160.134			55.9204	57.4106			0.466667	0.766667	0.4	0.233333
							125.77			20.8029	22.3187			2	0.666667	1.43333	0.566667
							161.932			50.4659	56.3871			0.766667	0.9	0.866667	1.43333
							87.3729			60.3839	64.2339			0.7	0.433333	0.533333	0.866667
							168.932			51.2233	53.236			0.566667	0.533333	0.266667	0.566667
							169.911			45.5227	47.4214			0.8	0.166667	0.533333	1.06667
							105.259			52.2783	53.5681			0.666667	0.366667	0.9	0.4
							164.149			50.6853	52.5562			1.13333	0.4	1.1	0.533333
							52.3324			45.6735	43.5945			1.96667	0.533333	0.666667	1.03333
							88.6162			53.4817	59.9683			2.5	0.3	0.633333	0.7
							171.208			57.656	59.6995			1.2	0.9	0.466667	0.566667
							82.3479			61.649	63.0062			0.866667	0.433333	0.8	1.33333
							160.306			47.6411	48.7183			0.533333	1.03333	0.366667	0.266667
							44.0074			51.1351	49.757			0.766667	0.366667	0.633333	0.8
							171.555			58.2834	59.652			0.966667	0.633333	1.03333	0.566667
							160.902			61.817	61.9662			1.3	0.833333	1.36667	2.46667
							120.734			57.4497	55.569			0.8	0.533333	0.233333	0.433333
							172.116			44.8856	45.8239			0.1	0.7	1.33333	1.66667
							163.668			56.7477	55.5065			1.06667	0.3	0.166667	0.566667
							97.9554			49.4757	45.6808			1.06667	2.43333	0.433333	0.466667
							177.347			61.814	65.2672			0.433333	0.2	0.566667	0.766667
							168.759			45.6782	54.2101			1.5	0.866667	0.466667	0.233333
							80.7113			66.5731	69.729			0.4	1.66667	0.333333	0.366667
							176.074			40.6062	43.1292			0.566667	0.166667	0.766667	0.4
							87.5426			42.0864	46.9623			0.166667	0.3	0.466667	0.766667
							162.569			26.0283	34.4556			0.633333	0.666667	0.9	1.03333
							55.4979			58.4336	63.2361			1.8	0.833333	0.633333	0.566667
							178.672			64.7212	66.0657			0.466667	0.733333	0.6	0.333333
							159.139			47.4056	50.2			0.5	0.4	0.566667	0.7
							170.186			50.738	61.1123			0.733333	0.433333	0.6	0.633333
							108.99			54.2734	57.6289			0.866667	0.333333	0.566667	1.26667
							166.203			50.6558	50.7461			1	0.566667	1.16667	1.6
							119.245			66.3166	54.3076			1.7	1	1.03333	0.533333
							168.584			24.4412	21.0607			0.366667	0.166667	0.8	0.766667
							105.604			46.867	49.0618			0.333333	0.233333	1.1	0.666667
							163.87			64.048	63.9418			0.766667	0.766667	0.366667	1.13333
							57.8551			51.5	52.0783			0.9		0.3	0.566667
							60.0236			44.1708	45.3552			0.733333		0.8	0.533333
							173.966			58.0374	64.3486			0.633333		0.466667	1.26667
							170.868			57.6876	67.2455			1.33333		0.433333	0.166667
							109.965			59.0268	63.1375			0.7		0.4	0.5
							169.929			51.8585	49.6441			0.266667		0.366667	0.266667
							96.8055			55.4585	58.5198			0.9		0.1	0.433333
							161.723			48.7893	48.4401			0.866667		1.3	1.03333
							83.7852			26.361	28.9269			0.2		0.966667	1.13333
							163.574			64.9693	62.7798			0.666667		0.8	0.6
							65.6788			60.3513	62.5791			0.133333		0.4	0.533333
							161.603			45.213	46.4325			0.433333		0.3	1.23333
							150.406			67.856	65.8255			1.33333		1.5	0.633333
							176.02			44.1091	37.5992			0.3		0.466667	0.566667
							49.0092			41.112	44.2456			0.133333		0.3	0.866667
							155.147			61.2868	61.0824			0.9		0.433333	0.533333
							88.9249			44.7968	45.5006			0.533333		1.06667	1.03333
							142.033			57.4967	55.6567			0.833333		0.833333	0.833333
							172.298			50.9088	46.7834			0.666667		0.1	0.333333
							79.2073			31.4795	31.5473			0.333333		0.466667	0.766667
							149.584			66.4694	57.3235			2.1		1.03333	0.6
							83.0895			50.4793	49.2028			0.2		0.433333	0.3
							174.016			56.4139	60.7411			0.4		0.366667	1.23333
							62.3844			31.9369	32.3397			1.33333		0.5	0.7
							172.526			70.4562	68.2974			0.533333		0.833333	0.466667
							124.579			58.8077	58.3233			0.266667		0.3	0.733333
							169.685			38.6051	41.4108			1		0.366667	0.7
							129.428			59.7174	57.5038			0.133333		0.866667	0.866667
							172.572			30.8332	31.9752			0.5		0.4	0.5
							92.6841			40.4569	41.713			0.8		0.9	0.6
							172.417			49.8733	51.0187			0.166667		1	0.766667
							62.1443			51.079	53.9611			0.2		0.6	0.633333
							167.962			25.4345	21.7885			0.5		0.4	1.53333
							78.6143			49.5991	53.6621			0.4		0.533333	0.533333
							173.327			55.6581	53.0167			1.3		0.3	0.4
							85.6235			31.0627	33.7263			0.2		0.666667	0.7
							158.794			46.2016	52.7085			0.3		0.766667	1.1
							99.6153			65.1619	66.9996			0.8		1.2	1.7
							90.5792			49.5022	53.6472			0.333333		0.633333	0.266667
							168.773			64.4547	65.1835			0.6		0.4	0.266667
							69.9881			64.7988	64.3905			0.266667		0.766667	1.36667
							167.33			66.1877	67.0099			0.266667		0.966667	0.366667
							173.451			43.727	38.8531			0.2		1.13333	0.766667
							94.1191			37.9444	40.6012			0.166667		0.333333	0.666667
							170.658			54.6669	54.459			1.1		0.366667	0.666667
							101.867			52.3105	47.7424			0.6		0.7	0.433333
							94.6472			46.2555	51.1492			0.266667		0.333333	0.433333
							115.241			63.7184	62.8009			0.7		1.2	0.366667
							173.39			52.5563	55.0383			0.566667		0.633333	0.333333
							71.8457			41.3347	41.8311			0.4		0.366667	0.433333
							170.249			41.0243	41.0674			0.733333		0.366667	1.1
							56.1081			56.5611	57.6585			0.6		0.566667	1.3
							102.863			58.4493	59.0858			1.73333		1.4	0.466667
							171.457			32.9428	35.5412			1.26667		1.3	0.5
							119.729			51.9498	50.6659			1.06667		1.4	0.433333
							166.12			67.6466	66.9345			0.333333		0.666667	1.2
							173.284			55.9748	57.2859			0.5		1.3	0.833333
							77.9808			69.6752	67.1644					0.366667	0.333333
							170.428			46.0503	41.4134					0.6	0.366667
							166.79			56.6196	48.6941					0.3	0.533333
							63.042			45.1278	50.1105					0.9	0.466667
							71.813			59.3206	57.47					0.6	0.366667
							178.183			26.9222	27.2163					0.6	0.633333
							91.4058			54.4008	59.1553					0.533333	0.566667
							170.091			66.084	66.405					0.3	0.7
							165.516			62.5836	67.3776					0.433333	0.733333
							83.2406			48.9917	55.1758					0.366667	1.03333
							33.5148			53.4039	54.1346					0.266667	0.666667
							56.8312			61.0788	59.4882					0.333333	0.533333
							173.387			61.2589	62.309					0.766667	0.766667
							56.6367			51.1277	55.6907					0.566667	0.5
							176.607			45.8487	40.502					0.6	1.06667
							168.706			61.7588	65.283					0.533333	0.666667
							98.6827			53.6612	55.072					1.03333	0.466667
							167.144			51.7691	61.0729					0.2	0.533333
							56.3938			43.3316	45.2442					0.533333	1.26667
							31.241			67.3608	69.0598					0.3	0.9
							169.772			51.8392	54.037					0.433333	0.133333
							171.079			46.3081	47.7926					0.9	0.7
							54.8938			62.103	60.8011					0.966667	0.866667
							96.8681			44.1067	48.4475					0.366667	0.7
							174.914			47.3467	44.5518					0.6	0.333333
							76.8076			62.1562	61.6748					0.466667	0.3
							163.551			47.8875	49.4374					0.766667	0.3
							173.926			55.6749	60.2075					0.233333	0.7
							106.595			65.332	69.6642					0.4	0.633333
							167.478			68.3034	71.1534					0.8	1.3
							177.733			50.0449	52.8685					0.633333	0.566667
							168.854			46.145	48.2986					0.566667	0.233333
							85.5617			62.5271	67.6382					0.366667	0.6
							163.848			53.7874	54.5843					0.7	0.833333
							155.039			65.5756	70.0265					1	0.4
							136.477			56.4759	56.4462					0.333333	0.133333
							175.357			47.9272	53.3938					0.333333	0.766667
							70.7923			55.2957	52.547					0.3	0.8
							167.938			59.4683	63.1749					0.666667	0.466667
							162.601			53.9352	58.8062					1.5	0.533333
							46.8767			52.5614	49.8954					0.233333	0.266667
							171.896			35.2625	37.0866					0.933333	0.566667
							100.332			52.2883	56.5624					0.466667	0.133333
							168.964			46.5672	48.5992					0.833333	0.5
							64.754			29.7485	26.9184					0.2	1.33333
							150.396			51.8062	55.1268					0.3	0.466667
							152.577			65.2396	66.5676					0.9	0.633333
							127.32			44.491	42.0094					0.7	0.633333
							176.316			39.2423	35.6871					0.7	1.23333
							171.992			61.9472	60.4985					0.3	0.6
							78.8662			62.5637	64.9303					0.866667	0.833333
							164.861			54.9367	58.7311					0.433333	0.266667
							80.4205			25.7111	25.7846					0.566667	0.966667
							173.271			56.6827	62.1905					0.2	0.333333
							92.7526			59.8523	65.466					1	0.766667
							167.283			57.4941	56.2817					0.466667	0.333333
							61.973			52.416	54.2737					0.566667	0.533333
							162.283			52.0603	55.5271					1	0.366667
							60.4174			54.7549	58.0552					0.933333	0.3
							60.0507			63.9248	68.1177					1.6	0.333333
							173.147			48.427	46.4114					1.2	0.933333
							83.6477			64.8314	62.2294					0.9	0.3
							172.183			59.361	60.2286					1.03333	0.766667
							158.612			26.4537	27.7258					0.333333	0.433333
							78.3676			54.6019	48.6545					0.533333	0.6
							169.491			60.3472	54.3069					1.33333	1.13333
							78.6691			63.615	63.4637					0.3	0.533333
							171.454			63.699	60.1447					0.466667	2.03333
							83.2751			61.2761	64.7683					0.733333	0.466667
							170.752			50.7246	55.4768					0.733333	0.433333
							103.29			60.6665	61.9553					0.366667	0.3
							171.373			23.3632	35.7847					1.53333	0.366667
							80.2756			57.9116	63.445					0.5	0.666667
							157.303			62.2412	58.211					0.4	0.3
							169.763			54.0634	54.1486					0.733333	0.4
							90.0991			53.7423	62.7377					0.9	0.933333
							39.1571			36.7536	39.659					0.433333	0.733333
							23.2966			66.816	64.7366					0.666667	1.13333
							167.214			38.5649	40.654					0.466667	0.566667
							25.656			44.4963	46.654					0.533333	0.466667
							173.48			45.4866	56.5575					0.633333	0.266667
							162.641			41.3861	44.7798					1.23333	0.4
							110.878			56.146	58.3126					0.933333	0.466667
							176.065			63.0771	71.7483					0.233333	0.733333
							171.91			40.1174	44.5612					0.166667	1.3
							109.367			63.609	59.6539					0.8	0.333333
							158.061			71.2338	68.3276					0.6	0.166667
							90.5473			46.2272	50.1735					1.03333	0.366667
							86.3106			53.5784	46.432					0.333333	0.866667
							85.6304			65.3436	66.9712					0.333333	0.366667
							66.8013			64.0797	66.5067					0.766667	0.6
							173.279			57.948	56.6248					0.533333	0.633333
							59.1278			59.2149	61.1415					0.266667	0.4
							161.977			57.6385	56.6869					0.3	0.733333
							174.952			49.2203	40.5338					1.83333	0.5
							174.829			66.566	68.9537					0.5	0.933333
							113.891			54.8497	56.1761					0.5	0.433333
							119.028			46.9499	54.9673					1.26667	0.666667
							175.432			51.2161	54.3321					1.13333	0.4
							103.112			54.0944	57.1545					0.533333	0.3
							165.568			68.7038	65.9366					0.333333	0.666667
							78.8995			56.417	57.5157					0.5	0.5
							172.539			57.0789	53.7509					0.533333	0.1
							115.437			54.2693	49.5881					0.5	0.733333
							178.241			53.8482	55.8952					0.333333	0.266667
							90.6863			30.5854	31.1235					0.233333	0.6
							68.372			41.7119	39.7289					0.866667	0.666667
							172.857			65.8364	64.5286					0.333333	0.266667
							175.151			63.62	65.5776					0.666667	0.666667
							52.371			63.7001	58.704					0.866667	0.666667
							165.728			57.2052	54.9277					1.6	0.333333
							70.301			58.3456	61.8549					0.666667	0.633333
							20.8224			55.095	59.1014					1.66667	1.36667
							132.976			52.934	72.564					0.433333	0.466667
							172.072			49.8128	42.9214					0.666667	0.533333
							76.0326			58.8237	57.8195					0.6	0.833333
							160.869			53.5693	58.6646					0.733333	0.466667
							73.0534			47.6119	48.5783					0.533333	1.2
							168.511			53.9081	51.4376					0.533333	0.7
							81.5642			66.8461	69.9359					0.466667	1.1
							167.788			60.1129	67.0413					3.2	0.466667
							97.9711			65.6378	64.6184					1.26667	0.3
							154.412			68.9178	70.9517					0.966667	0.733333
							60.5203			61.8516	47.5301					0.633333	0.4
							29.7652			33.9063	36.5136					0.933333	0.733333
							167.638			54.2749	52.4435					0.4	0.533333
							158.184			54.7855	52.6208					0.8	0.666667
							46.2123			32.4959	32.7588					1.6	0.333333
							167.939			68.5433	72.4873					0.566667	0.7
							89.9358			55.2337	55.2122					0.266667	0.566667
							176.083			62.7181	62.0695					0.233333	0.8
							42.284			34.8804	51.0306					0.4	0.3
							163.834			36.5471	35.0053					0.266667	0.466667
							174.265			58.2621	56.2036					0.833333	0.333333
							46.8031			57.3986	63.9742					0.4	0.4
							57.2848			55.8536	56.0367					0.6	0.733333
							125.445			33.5914	37.4729					0.366667	0.533333
							68.9277			56.767	58.503					0.9	0.8
							171.734			57.4439	51.9767					0.4	0.6
							87.7814			49.2459	49.4707					0.6	1.03333
							167.326			62.792	62.7953					0.666667	0.366667
							79.0418			33.2205	37.3933					1.9	0.766667
							78.5761			62.6121	60.3144					0.8	0.866667
							100.122			51.1588	46.5731					0.566667	0.7
							174.699			55.3256	52.5407					0.766667	0.633333
							173.602			65.0491	62.8123					0.4	0.533333
							87.784			66.8202	67.2356					0.566667	0.7
							166.914			54.6078	55.1812					0.733333	0.466667
							50.347			57.6883	65.8181					0.866667	0.366667
							176.198			45.892	48.2367					0.5	0.4
							71.5883			40.074	38.7781					0.5	0.6
							56.2135			36.5051	33.9652					0.9	0.766667
							97.5439			37.9626	36.9455					0.733333	0.966667
							175.302			19.4249	22.0155					1.03333	0.4
							99.6442			54.3762	54.3258					0.566667	0.266667
							172.026			67.104	69.1502					0.666667	0.666667
							71.1927			56.345	54.7853					0.466667	1.33333
							169.491			48.6637	51.7384					0.733333	0.8
							97.7234			57.325	61.8804					1.03333	1.2
							168.505			63.2134	61.5221					1.26667	0.366667
							79.8511			56.4184	63.7209					0.533333	0.466667
							149.804			48.1983	35.206					0.4	1.06667
							167.125			55.8322	54.7372					0.6	0.833333
							132.258			59.8436	61.6482					0.9	0.666667
							161.002			47.7021	48.082					0.433333	1.26667
							64.3697			57.5336	59.6911					1	0.266667
							163.688			50.7422	57.6657					0.466667	0.5
							49.9253			39.0041	39.7221					0.333333	1.36667
							168.934			53.4642	50.4669					0.7	1.16667
							67.0643			49.5011	52.086					0.566667	1.06667
							166.908			28.6424	28.1592					0.366667	1.16667
							45.6522			45.2074	48.5285					1.76667	1.23333
							165.132			29.9987	32.071					1.23333	0.4
							57.9856			23.3034	25.5176					0.9	0.866667
							158.092			61.9031	61.2411					0.566667	0.866667
							173.09			50.3277	51.8891					0.333333	1.06667
							134.824			56.0026	63.0099					0.233333	0.566667
							177.614			68.3877	67.1119					0.466667	0.533333
							159.583			54.1334	57.5804					0.433333	1.06667
							155.835			51.2385	49.3864					1	0.9
							71.6263			58.1643	60.4949					1.26667	0.666667
							172.643			49.0445	59.1717					0.266667	0.533333
							60.3972			48.3715	52.7299					1.43333	0.466667
							174.385			52.1564	56.8725					0.5	0.433333
							60.7322			57.9678	60.4214					0.633333	0.7
							11.845			53.9017	53.7975					0.833333	0.833333
							99.9265			49.0502	57.1339					0.8	0.5
							171.649			56.7178	61.1016					0.566667	0.633333
							172.992			53.9527	65.4335					0.6	0.533333
							72.8766			65.5791	55.4933					0.366667	0.9
							162.365			61.3435	69.9191					0.566667	0.366667
							86.8886			66.5899	71.0501					0.933333	0.433333
							172.553			47.7084	64.1656					0.566667	0.533333
							178.616			67.0235	61.4402					0.533333	0.366667
							71.443			56.523	56.9783					0.633333	0.766667
							166.399			51.7702	45.8282					0.233333	1.06667
							97.9916			74.1806	71.1554					0.9	0.4
							162.225			56.9218	62.5451					0.233333	0.566667
							158.206			60.8625	61.2644					0.433333	0.366667
							57.8102			53.4947	51.2506					0.333333	0.633333
							170.314			72.0126	74.097					0.466667	1.13333
							91.8445			55.0267	63.0644					0.4	0.466667
							153.531			48.7858	50.3246					0.266667	0.233333
							93.0699			57.4278	61.487					0.566667	0.533333
							172.377			64.0372	61.4423					0.466667	0.5
							169.456			71.2998	73.5754					0.966667	0.366667
							166.966			66.1889	63.1989					1.5	0.4
							71.6663			62.7052	68.78					1.03333	0.8
							162.962			55.442	52.7756					1.03333	0.933333
							59.0494			63.3686	52.9369					0.5	0.466667
							174.104			59.0627	59.7362					0.666667	0.3
							68.8855			71.2426	67.1665					0.333333	0.566667
							175.408			59.5218	57.8502					0.333333	1.1
							81.3563			58.8935	59.0713					0.6	0.4
							177.567			67.6061	70.4467					0.4	0.8
							52.9723			62.4536	61.5458					0.533333	0.733333
							89.84			71.5304	68.6109					0.5	0.533333
							153.639			52.2767	54.3714					0.633333	0.933333
							80.0468			58.9497	57.2352					0.466667	0.433333
							149.672			68.8654	69.5171					0.533333	0.433333
							90.2492			44.4807	53.7637					0.233333	0.533333
							176.843			65.5151	66.5539					0.2	0.566667
							105.761			63.7439	63.6783					0.333333	0.333333
							170.986			26.4268	28.8041					0.666667	0.566667
							166.894			58.3208	58.7611					1.66667	0.8
							74.8289			68.9533	68.6629					1.33333	0.4
							172.222			39.2045	41.8948					0.7	0.833333
							130.868			57.1171	46.8272					0.6	0.666667
							173.572			62.5472	69.3473					0.7	0.5
							100.666			58.5786	56.4142					0.733333	0.5
							161.856			63.9684	69.7869					1.46667	0.4
							79.6534			28.403	29.3283					0.3	2.86667
							148.366			65.0737	68.5364					0.533333	0.233333
							119.945			63.8778	65.2434					0.566667	1.06667
							91.4715			46.7863	46.5452					0.733333	0.633333
							169.572			58.156	62.9085					0.6	0.4
							55.3172			72.9648	67.8728					0.966667	0.366667
							172.446			65.8326	68.6804					0.5	0.8
							132.785			65.6151	64.2001					0.533333	1.36667
							162.254			67.0544	68.1677					0.3	1.3
							168.122			51.4313	55.8926					0.433333	0.5
							87.2124			54.0938	55.4272					1.33333	0.433333
							170.107			67.6831	64.9739					1.46667	0.3
							65.878			50.654	49.161					1.13333	0.466667
							174.967			69.649	68.7927					0.5	0.3
							166.269			56.6749	55.8783					0.7	0.766667
							63.5745			42.2819	56.0816					1.06667	0.633333
							167.887			53.0665	49.4893					0.733333	0.266667
							92.7862			47.879	64.9281					0.5	0.466667
							159.032			67.2119	65.681					0.833333	0.8
							98.8249			61.559	57.6748					0.8	1.2
							113.466			49.4536	53.1471					0.8	0.7
							170.177			38.3655	34.4647					1.46667	0.366667
							142.438			69.5569	69.4172					0.4	1.1
							102.17			69.696	67.1908					0.4	0.233333
							159.32			67.8855	60.2645					0.866667	0.633333
							173.571			67.7057	67.4592					0.533333	0.533333
							98.4015			55.623	55.3323					0.5	0.366667
							156.694			68.9276	65.4932					0.6	0.966667
							99.941			64.365	57.298					0.866667	0.466667
							178.771			46.599	54.5363					0.6	0.433333
							66.3878			61.0224	61.6178					0.433333	0.733333
							91.6583			49.4912	51.3373					0.3	0.333333
							175.428			62.8792	59.9279					0.533333	0.466667
							45.837			56.591	61.159					0.9	0.6
							9.53014			64.6362	68.0195					2.56667	0.833333
							62.8004			66.8269	64.3988					0.533333	0.866667
							171.523			67.1129	66.1071					0.4	0.366667
							91.4606			26.5226	29.2933					0.4	0.566667
							159.763			65.4933	65.6202					0.966667	0.566667
							75.4583			66.1814	71.0228					0.8	0.433333
							170.646			62.2915	66.4308					0.666667	0.733333
							76.746			61.6793	62.3297					0.666667	0.433333
							163.591			45.2922	38.8217					0.9	0.7
							88.7815			61.2537	60.6759					0.566667	0.533333
							177.61			62.1796	62.4192					0.4	1.06667
							89.9761			63.2529	65.5512					1.1	0.6
							177.46			62.3321	60.7689					0.433333	0.5
							81.7591			57.3408	59.6398					0.566667	0.3
							164.222			43.9378	41.4127					0.6	0.8
							84.5353			73.0451	75.7401					0.766667	0.6
							169.809			50.4195	27.7986					1.03333	0.4
							85.9827			68.9594	71.8355					0.3	0.866667
							174.875			57.032	58.2786					0.3	0.533333
							148.502			27.0498	26.3544					0.233333	0.466667
							177.375			49.1305	54.3969					0.333333	0.366667
							168.969			47.2375	42.6251					0.6	0.5
							83.9506			21.0559	22.3715					0.433333	1.43333
							172.562			63.1542	61.8244					0.5	0.333333
							87.4561			67.7384	71.3895					0.333333	0.466667
							173.104			66.1548	68.0679					0.633333	0.433333
							171.704			58.1836	57.2197					0.766667	0.433333
							174.479			51.4835	43.7605					0.4	0.566667
							48.3069			63.8739	65.1216					0.766667	0.3
							132.624			67.0164	69.171					0.433333	0.966667
							172.592			68.045	68.3818					0.566667	1.43333
							65.311			60.8372	64.3335					0.4	0.466667
							159.933			61.3426	58.6827					0.633333	0.933333
							66.316			63.8132	69.8368					0.5	0.4
							166.986			54.6704	65.0044					0.433333	0.666667
							85.9444			47.9646	51.6807					0.333333	1.23333
							168.699			54.1428	53.3168					0.833333	0.266667
							96.0187			46.8198	52.997					0.6	0.933333
							164.09			59.2322	61.6808					0.3	0.6
							64.8295			66.2932	68.2198					0.666667	0.7
							168.344			42.8758	39.1615					0.866667	1.03333
							81.9112			65.0869	66.6689					0.566667	0.466667
							151.137			62.5795	66.6776					0.6	0.466667
							78.2612			48.6132	49.8424					0.333333	0.233333
							166.765			53.7371	56.7271					0.633333	0.366667
							154.415			69.1699	70.5529					0.1	0.4
							166.553			46.3781	26.8813					0.866667	0.5
							33.613			29.3404	30.8942					0.6	0.8
							174.984			41.7685	45.9329					0.3	0.533333
							169.617			58.829	65.097					0.666667	0.266667
							69.6505			69.4847	66.7804					0.466667	0.433333
							95.9601			40.097	39.0981					0.2	0.533333
							163.223			74.6754	68.9868					0.3	0.333333
							172.689			35.1224	50.0215					0.433333	0.466667
							85.5958			55.9848	51.2382					0.4	0.366667
							164.361			67.7162	63.7504					0.7	0.366667
							62.1143			70.854	73.9012					0.7	0.266667
							72.4468			54.1981	59.9669					1.06667	0.3
							169.264			66.09	69.6095					0.2	0.433333
							72.5802			49.4097	37.6254					0.7	0.433333
							176.954			67.7348	66.8813					0.4	0.833333
							100.644			47.6482	56.1836					0.433333	0.666667
							44.5848			53.4793	52.1345					0.733333	1.1
							174.05			68.6064	67.8497					0.966667	0.5
							71.9645			21.8942	21.9184					0.7	0.333333
							171.523			24.3915	25.314					0.4	0.333333
							177.429			44.8108	46.6388					0.566667	0.333333
							68.7573			43.594	44.5623					0.4	0.466667
							165.332			53.7679	59.6559					0.6	0.333333
							58.5355			62.189	65.8512					0.433333	0.4
							165.023			41.795	60.6413					0.433333	0.233333
							61.3738			57.6426	57.0583					0.233333	0.233333
							48.4704			49.5857	38.6084					0.866667	0.466667
							170.919			53.6501	67.1672					0.266667	0.466667
							116.989			67.5573	71.8544					0.366667	0.5
							95.792			68.5607	60.7741					0.833333	1.36667
							173.764			56.5309	57.8872					0.366667	0.3
							177.294			72.4732	63.4304					0.8	0.433333
							177.317			69.3115	65.2604					0.333333	0.533333
							81.0527			22.7259	24.5055					0.4	0.933333
							177.466			67.0438	67.4555					0.433333	0.5
							66.7901			68.2613	67.2138					0.266667	1.03333
							141.97			41.3689	41.9871					0.766667	0.733333
							101.638			68.3465	65.8735					1.76667	0.7
							167.83			53.9731	54.0537					0.366667	1.4
							98.3799			67.2145	69.9072					1.43333	0.333333
							173.938			32.16	49.2225					0.633333	0.366667
							45.9068			58.5554	64.2296					0.533333	0.233333
							166.53			65.4108	45.3171					0.466667	0.4
							145.416			62.5808	65.1583					0.6	0.5
							177.096			65.5092	61.6963					0.3	0.466667
							144.935			72.4027	70.5952					0.133333	1.06667
							160.721			64.5952	62.5156					0.466667	0.533333
							106.931			72.4254	72.7923					0.5	0.366667
							171.801			45.3204	49.2154					0.233333	0.433333
							119.729			61.9898	53.9478					0.533333	0.566667
							175.08			62.1573	65.2368					0.166667	0.133333
							37.8394			62.0864	61.7797					0.2	0.333333
							156.873			67.0301	65.7845					0.2	0.733333
							167.805			71.1023	69.3442					0.566667	0.233333
							160.33			68.3918	71.2416					0.366667	0.633333
							127.728			63.6464	66.0809					0.3	0.333333
							147.452			57.5869	48.7552					0.2	0.3
							61.6493			67.044	70.1914					0.633333	0.7
							170.611			67.0632	66.4257					0.366667	0.666667
							176.296			61.3251	62.039					0.3	0.733333
							171.989			65.663	65.528					0.9	0.7
							57.4915			68.9466	68.5041					0.533333	1.03333
							173.195			56.7118	63.4448					0.6	0.433333
							92.1598			74.233	69.669					0.533333	0.6
							168.399			66.6451	68.8337					0.133333	0.433333
							166.789			69.4781	68.4188						1
							53.5877			64.9836	67.2334						0.433333
							61.1016			68.6496	62.0423						0.366667
							165.089			65.2774	59.3453						1.13333
							32.2564			68.8933	71.1482						0.2
							155.92			70.5149	61.0128						0.3
							168.122			56.6147	55.6541						0.566667
							59.6899			66.5813	67.4025						0.5
							173.176			67.3433	58.2702						0.233333
							103.615			58.5499	63.6823						0.4
							168.576			57.4032	61.93						0.466667
							117.901			47.4562	52.2517						0.333333
							170.578			69.6678	71.9526						0.3
							170.111			69.9461	66.6414						0.566667
							56.9203			71.6774	68.2843						1.63333
							166.739			68.7716	62.9289						0.3
							66.6637			70.812	70.6456						0.4
							170.789			51.9927	29.8555						0.366667
							71.6723			52.8865	59.9459						1.26667
							168.815			61.0486	62.7204						0.466667
							69.1104			62.9284	48.8156						0.266667
							170.218			70.5601	72.9153						0.333333
							45.446			60.2224	70.8276						0.566667
							170.678			61.3857	64.2042						0.6
							105.497			23.8316	21.8803						0.2
							174.745			66.9171	67.2257						0.266667
							113.117			68.1016	67.0132						0.866667
							171.695			25.1308	26.471						0.933333
							64.0931			62.6386	63.5367						0.6
							174.983			23.0199	26.1551						0.433333
							155.506			50.0289	53.7547						0.533333
							170.91			60.705	58.9835						0.266667
							83.3003			68.6552	70.4751						0.3
							47.0988			67.4897	70.7262						0.366667
							68.8155			72.5788	74.3078						0.433333
							160.221			65.6587	68.2896						0.633333
							53.6895			69.5608	67.2434						0.366667
							170.274			59.2344	64.0365						0.4
							73.9869			63.7094	70.0585						0.766667
							167.189			54.1928	57.2252						0.6
							72.8461			61.9709	68.0636						0.166667
							160.484			63.4457	45.3954						0.566667
							77.0594			24.309	27.3716						0.3
							169.251			58.0784	63.7						0.7
							84.3712			69.8776	68.8233						2.16667
							177.759			72.9086	78.5303						0.366667
							174.345			57.1599	56.8622						0.5
							89.0947			57.4693	57.1574						0.366667
							166.045			60.2231	63.3691						0.6
							132.213			66.4409	58.5571						0.5
							165.799			63.6603	65.2323						0.233333
							104.14			66.0553	67.8025						0.666667
							169.956			56.7383	64.2391						0.366667
							121.013			66.9703	65.9619						1.2
							168.36			34.9334	51.4607						0.333333
							164.85			73.4401	73.3118						0.333333
							62.1113			47.5835	57.3663						0.766667
							162.536			54.083	65.8591						0.4
							81.8492			59.5139	54.0773						0.666667
							164.112			56.558	60.2142						0.3
							125.319			42.1683	43.7309						0.533333
							90.3397			60.2389	69.4598						0.466667
							177.184			66.2155	64.9216						0.4
							106.504			62.4197	58.4654						0.433333
							170.802			49.0652	59.577
							169.88			24.6863	25.1374
							92.1143			69.2983	69.3601
							165.838			18.7537	22.7539
							102.779			69.6345	72.4063
							167.893			72.5718	71.0987
							77.6692			53.477	52.278
							165.198			51.9278	52.1654
							115.272			22.1066	24.7573
							162.215			26.9871	50.4826
							82.0193			57.8207	57.8391
							61.618			56.4566	58.2077
							102.196			31.4345	31.1839
							174.016			59.8613	61.8145
							84.6738			68.9723	62.981
							169.621			51.0738	46.1349
							173.238			38.6145	37.3193
							65.1933			51.4026	64.6641
							173.674			52.6457	46.4454
							71.0168			66.1644	66.3716
							160.137			51.623	46.5059
							61.5566			21.8793	21.245
							99.9247			71.5147	70.0743
							174.019			48.0689	56.5828
							175.759			53.4346	54.7122
							105.584			66.4341	59.6689
							161.702			64.0703	64.8498
							76.1783			56.5057	56.1811
							170.422			50.8868	51.1016
							170.765			59.5077	60.9642
							71.8168			63.4332	66.9196
							177.219			44.8613	50.476
							83.3344			56.5489	58.5766
							166.809			60.7933	63.3708
							119.742			64.0263	67.4808
							173.381			61.5492	65.3127
							81.7416			50.5217	63.2123
							137.213			66.4448	58.3033
							141.205			49.1128	66.2596
							162.984			37.1421	40.0404
							111.039			55.1719	53.4558
							161.832			53.8339	59.7182
							96.8169			49.4313	53.4087
							89.3686			62.5886	64.8756
							175.747			58.2216	62.949
							173.994			60.5953	66.0652
							50.4234			44.7155	50.682
							163.321			46.9688	45.1371
							68.2693			51.9948	50.7484
							168.608			55.1295	59.597
							66.1492			45.2672	54.2059
							169.202			46.3138	47.7284
							107.304			45.78	49.7752
							160.801			45.6421	42.4676
							153.897			58.6237	62.1831
							124.203			53.754	53.069
							159.667			58.4157	65.1107
							98.5132			28.9806	31.2322
							170.207			28.7536	33.1849
							157.189			42.764	41.3403
							159.002			52.4278	55.0572
							176.581			32.634	31.2908
							167.621			58.3293	60.39
							175.939			60.8405	58.678
							78.2356			45.5782	44.0911
							175.029			50.5333	45.473
							66.6736			57.1544	64.5354
							178.611			49.3742	54.1533
							75.482			60.5653	62.9225
							172.293			66.5611	67.3675
							173.118			47.5694	41.3534
							110.425			24.0775	25.5793
							49.4646			50.31	48.4855
							165.569			54.9751	53.1257
							172.402			58.6247	62.4999
							51.8507			51.3572	47.9955
							171.281			66.2296	66.3536
							61.9226			52.9755	60.4976
							170.489			54.1442	57.634
							54.0323			59.0152	60.0474
							176.742			61.8871	61.7006
							115.785			54.8211	55.0384
							169.943			60.2913	61.9109
							162.992			63.0827	66.517
							78.195			63.9399	66.625
							166.44			47.5092	42.4877
							97.5619			60.9965	65.7328
							170.999			64.3902	67.1564
							171.365			43.7247	23.2728
							156.096			63.3233	62.0983
							177.146			64.471	59.1278
							169.65			47.7136	45.5293
							96.9806			61.8667	58.618
							174.943			57.1641	60.6568
							87.4969			61.1269	62.6789
							172.637			44.2307	50.3659
							176.159			51.0924	57.3303
							162.285			61.7443	66.9748
							52.0516			61.0612	60.3037
							173.834			49.5475	54.1446
							64.3735			62.3386	67.1631
							164.986			59.5552	64.8042
							33.5589			51.1872	60.8009
							40.163			63.7915	59.9285
							164.207			34.5462	39.9093
							100.584			60.8905	64.0578
							177.268			55.2386	60.966
							174.395			56.8134	61.3537
							82.7114			54.1596	56.9909
							171.268			54.4411	55.0564
							88.761			58.1188	60.2787
							171.929			59.2255	58.4106
							91.6719			57.7583	54.742
							176.632			48.5327	58.2365
							173.411			63.9233	66.619
							158.946			52.0639	56.9032
							67.636			48.3133	56.2347
							52.1963			28.7742	32.5503
							168.598			31.584	32.8988
							73.0721			26.3986	48.9782
							176.742			55.3057	55.2778
							70.4046			61.3156	61.5538
							169.336			53.9823	55.1322
							93.8166			58.2209	59.9821
							173.109			51.0387	55.3632
							68.5594			24.7739	19.0922
							163.643			53.3818	59.4373
							121.692			55.0859	58.3827
							165.439			57.2097	59.4827
							163.167			56.9395	66.3259
							162.981			51.8078	53.5048
							176.812			63.4345	65.0841
							81.8467			44.8061	51.1957
							171.058			48.4568	46.928
							64.7542			51.4309	51.7659
							167.995			54.878	57.1313
							109.355			43.7053	44.0905
							171.147			65.3535	48.5557
							81.6496			65.0659	69.9017
							164.49			46.3256	52.33
							90.7647			45.6037	52.9112
							164.457			58.1658	55.7591
							102.894			56.3446	63.6569
							168.729			29.9734	29.4275
							165.37			40.8397	55.9754
							56.4854			52.534	56.4832
							166.71			52.822	51.8448
							49.445			49.8711	52.9097
							38.5038			51.0809	53.6425
							171.194			55.1088	58.5665
							108.961			62.8091	57.1439
							163.752			41.726	51.259
							78.1352			61.6924	63.785
							142.498			55.1481	53.662
							144.234			53.4421	59.669
							166.323			61.7702	65.4194
							70.0126			58.7262	62.1474
							164			64.0388	61.9641
							165.98			68.718	66.835
							145.676			53.0347	57.4529
							103.971			71.3024	72.1164
							160.534			70.97	68.7946
							106.961			60.7718	60.0091
							176.844			69.7212	65.5448
							172.971			49.9608	48.4215
							56.8437			42.4102	35.8686
							164.924			42.6806	44.1396
							81.1326			55.2905	46.7741
							173.208			64.9377	65.5001
							81.0602			66.4865	66.6872
							158.662			67.1763	70.2711
							114.282			32.4468	42.9379
							172.558			49.1993	66.0235
							133.888			59.5029	56.0401
							168.997			54.876	60.2652
							119.956			58.0102	60.7367
							159.448			62.8207	66.5896
							95.3823			54.7497	60.5587
							108.575			63.7148	67.3203
							26.8692			63.0486	68.0682
							164.817			57.2255	60.376
							110.535			46.1158	52.6002
							56.7401			63.4712	67.4449
							140.226			48.7127	51.529
							167.984			48.3146	47.3388
							172.64			49.4702	50.4549
							90.059			58.4473	55.5955
							51.9289			53.0732	56.6689
							175.745			60.2857	59.675
							92.3374			59.8011	64.0508
							167.808			45.93	50.6675
							80.9116			54.107	60.3918
							158.188			57.4986	61.8706
							106.027			49.4112	53.523
							174.143			51.8958	57.9961
							113.372			50.6706	58.8519
							172.747			51.2139	53.0633
							101.903			50.8461	55.343
							164.94			54.6184	64.1334
							172.691			50.9205	48.5252
							67.0643			47.7872	58.4367
							67.7576			62.3897	66.5111
							176.971			63.6646	65.1086
							78.2932			51.9522	58.6126
							174.217			36.4745	40.4752
							167.325			45.857	44.913
							93.2999			54.7687	60.4903
							172.76			59.631	56.1065
							172.619			66.483	68.9815
							80.288			55.8697	59.7938
							109.205			49.5105	53.8632
							167.869			57.8082	66.0593
							116.572			31.5292	52.5677
							163.073			45.37	41.2153
							87.2573			54.9237	58.0354
							123.599			53.1224	51.4498
							164.26			28.176	46.8082
							108.06			53.8782	54.9127
							175.439			37.2604	44.9854
							78.2099			54.702	52.5675
							171.674			51.8838	50.0801
							157.136			47.527	45.7022
							165.109			47.8904	56.2791
							64.9515			73.7363	60.7443
							172.683			44.5459	50.9114
							88.1655			51.9215	55.1463
							178.979			48.9987	48.4753
							46.8134			43.7242	41.3835
							175.418			33.6008	33.6804
							93.5209			62.0977	67.4961
							169.022			46.4024	57.7123
							73.6438			41.796	49.6931
							69.7802			55.3157	67.5134
							56.4821			50.9161	59.0045
							178.828			46.4916	47.0764
							93.5598			57.1683	57.4299
							170.782			45.5124	52.005
							168.097			59.6027	57.1456
							84.1777			49.4159	45.5417
							170.689			48.7546	48.5186
							68.3888			46.2473	37.3947
							171.55			56.7408	52.9479
							70.8948			60.2133	56.9538
							178.001			59.2056	62.1618
							80.6222			50.5342	60.6659
							166.814			49.6914	51.207
							53.6088			49.6901	51.2541
							170.506			54.4396	48.0778
							54.3374			37.7333	40.6477
							172.419			51.9907	52.1453
							98.8773			54.5416	44.2954
							171.781			46.695	48.6369
							66.1284			40.8081	46.5972
							167.571			52.9523	55.8753
							105.579			50.4376	50.2663
							165.39			44.5291	39.4199
							167.156			48.9504	53.1285
							75.5186			44.5315	39.4378
							171.029			42.7841	37.8925
							104.312			46.4659	47.7226
							166.697			50.151	51.2641
							166.792			48.1336	45.8509
							156.006			60.1579	58.5838
							176.617			49.8653	54.3018
							98.8849			56.0508	44.6978
							112.73			40.4242	55.6455
							153.504			58.6435	57.8587
							111.813			41.9302	30.3135
							134.736			57.7508	60.4596
							113.025			37.8451	52.0135
							163.541			50.3926	50.3063
							150.797			58.26	61.4147
							167.322			58.4077	54.9197
							66.4198			58.3052	61.5476
							157.992			57.9061	53.6827
							152.286			39.8657	54.3805
							92.2179			58.8979	54.9476
							158.106			62.2706	60.3889
							49.4169			37.3782	38.3268
							168.145			50.0632	48.7455
							69.1634			49.4462	51.3029
							166.548			47.6463	54.9015
							94.2075			59.3295	64.2283
							99.6657			54.6277	55.3636
							155.114			48.7695	49.5757
							88.6259			38.6382	38.3324
							167.859			47.2859	53.8984
							173.453			55.3817	56.0125
							170.696			52.3709	55.448
							51.679			56.8731	60.6457
							171.44			42.6153	47.0347
							83.5957			36.9217	48.8068
							160.208			56.7497	56.3859
							89.0849			55.4673	51.7337
							166.941			46.6659	47.2709
							162.632			54.8714	54.9716
							89.839			57.8138	58.2424
							146.678			57.6657	56.8181
							165.574			32.8441	51.1019
							173.165			59.5432	60.6772
							77.2723			47.4787	45.8921
							84.3129			55.5621	58.6616
							176.081			53.5905	44.9052
							167.485			54.823	56.5496
							90.445			59.0175	62.2564
							66.5087			53.9819	51.1486
							168.477			45.8148	50.5138
							173.857			64.2683	66.6026
							173.415			44.3307	41.1668
							44.8803			52.8246	56.6456
							161.633			52.5508	50.5681
							63.1314			61.2338	63.5424
							171.06			62.19	64.1436
							173.306			55.4203	54.3475
							76.3942			50.0853	60.6111
							170.444			26.9807	33.5135
							163.83			56.0165	56.4214
							156.901			45.3273	46.9729
							172.299			50.7702	53.0462
							51.5195			48.2866	49.4916
							167.219			57.2907	60.4224
							93.9992			55.2834	52.4045
							169.41			54.7705	53.6556
							111.716			49.2293	48.7149
							166.461			56.9207	57.7254
							132.832			57.3225	55.089
							168.529			60.7289	61.8755
							132.956			40.426	42.2378
							167.878			56.7621	59.5731
							111.682			47.2353	46.7989
							106.534			53.1825	51.3183
							150.706			54.2588	54.1043
							167.348			63.2346	60.6798
							100.578			52.0802	49.6964
							170.14			57.7755	58.5079
							112.861			55.8416	57.8952
							161.039			54.1451	56.8109
							91.6287			61.3309	64.3057
							162.11			53.4866	53.8863
							145.482			53.4451	51.0839
							174.156			47.9359	50.2647
							112.9			47.0302	49.1918
							123.494			57.6466	48.0064
							173.936			56.0499	57.2568
							164.235			48.1787	47.7442
							154.423			44.1589	42.5787
							164.189			55.5583	56.7846
							84.9123			52.3639	56.1478
							109.008			56.9815	49.1965
							175.045			54.2651	59.7523
							161.068			55.4084	51.0465
							99.702			50.6641	57.5039
							163.723			49.0814	57.1593
							131.879			46.2005	50.46
							173.3			47.7015	47.3873
							77.8754			61.3395	62.5042
							75.1555			45.4127	40.7807
							158.822			40.8835	49.6335
							168.078			50.8218	52.6591
							75.7703			52.2666	53.4367
							168.913			57.3887	55.9913
							121.371			55.8996	50.9688
							111.993			49.2682	56.2009
							173.15			55.3545	60.3016
							87.9869			56.8893	48.1739
							176.782			54.6766	57.8827
							51.8224			45.4062	35.5143
							171.259			49.5973	50.6564
							48.7182			54.6689	54.1114
							46.5128			44.3235	43.4942
							169.235			32.6415	32.9044
							144.75			44.6959	49.2061
							94.4453			48.9951	46.8922
							173.985			49.9732	55.7115
							106.152			35.8784	50.3737
							80.7661			51.1561	56.9707
							176.178			50.2285	50.3289
							69.4888			56.2867	58.1762
							166.139			43.6708	44.2456
							95.49			34.9047	35.3469
							169.973			43.6834	47.9263
							169.96			53.2684	55.7994
							172.146			61.6365	62.5604
							52.1328			42.8197	48.4432
							178.258			44.275	54.5972
							166.219			52.6641	55.0253
							166.598			43.4284	42.4149
							89.6447			57.6765	53.4323
							167.72			60.0088	62.434
							67.976			42.1608	53.2809
							170.017			53.5144	53.3068
							53.6521			46.0215	62.6247
							179.755			59.4084	56.0366
							142.418			51.9095	56.2444
							164.312			53.8586	52.3365
							85.9824			41.3553	52.6961
							50.027			33.8727	33.4476
							170.836			48.5583	52.0929
							175.624			59.1822	56.6216
							99.2126			35.8628	29.9512
							171.689			53.4577	50.843
							162.46			56.9951	51.7897
							161.263			57.3839	50.853
							69.1643			49.7699	48.6265
							86.5426			46.2308	44.3692
							33.107			66.0116	63.4762
							40.861			52.007	49.784
							47.0954			52.7107	59.4788
							52.5327			55.3704	51.6679
							166.774			44.6864	44.9454
							99.3091			56.0141	60.2715
							87.8727			41.4601	40.7243
							174.515			46.3841	52.7393
							112.497			62.1133	57.3141
							174.124			46.1774	52.2039
							150.187			53.143	51.5519
							162.56			30.1994	41.9947
							175.723			43.8974	40.1678
							70.4636			47.3146	49.6959
							167.393			53.1281	56.4767
							47.6185			55.6821	52.3318
							166.778			51.9935	60.1138
							177.64			55.3521	59.4468
							89.3477			51.9202	44.9369
							166.716			50.2896	52.799
							90.2245			52.2004	52.316
							158.026			33.1862	49.4892
							109.91			45.5372	53.2353
							169.483			57.7209	49.4816
							171.195			50.3824	53.4088
							86.9867			47.007	48.4227
							173.494			50.1092	53.1673
							161.877			46.0861	50.9688
							163.933			48.4942	51.5956
							69.3626			53.4457	59.1448
							120.016			62.9128	62.7155
							175.185			53.951	49.7275
							100.368			44.3439	48.4635
							95.5765			49.1869	50.0386
							156.893			56.7895	50.7661
							172.133			55.9787	53.4238
							139.759			62.2714	64.3078
							167.351			43.4768	40.3164
							132.149			52.6946	54.4249
							164.098			61.4709	63.9701
							76.4094			48.7233	50.2903
							167.707			56.3036	41.515
							165.161			47.5129	59.0047
							65.1661			55.967	58.2538
							163.731			56.5372	51.7179
							52.0795			47.0066	50.0217
							174.871			51.1664	42.4426
							61.5982			48.9667	46.6474
							170.406			48.3282	51.1404
							63.4517			54.1837	54.0648
							77.9905			44.9815	48.3884
							76.7033			50.7214	52.7248
							171.307			50.223	56.2564
							88.4757			50.6858	46.0022
							172.294			55.3211	58.6114
							164.104			50.1444	55.1825
							115.332			47.148	42.2123
							163.621			31.1704	41.1196
							118.59			49.8573	49.8264
							165.01			59.9203	61.9841
							106.719			52.1505	50.3508
							170.54			37.898	44.3105
							116.427			52.7158	54.5793
							171.671			72.2581	68.4111
							46.559			58.1472	59.7241
							170.771			51.5849	57.5767
							173.92			40.5843	51.2471
							68.952
							158.289
							90.2495
							174.686
							174.088
							171.341
							145.04
							97.9259
							173.32
							164.395
							82.2934
							151.185
							173.077
							47.0094
							76.7473
							168.603
							83.0757
							109.58
							114.05
							166.844
							148.177
							172.317
							174.93
							73.8835
							169.983
							43.9846
							171.251
							31.3716
							109.058
							164.84
							129.61
							169.349
							157.844
							139.717
							67.7854
							162.729
							165.643
							85.5086
							172.145
							130.468
							84.9207
							102.51
							161.47
							45.8109
							169.216
							61.0098
							112.295
							70.0602
							170.915
							161.862
							61.364
							177.41
							27.3861
							169.294
							171.302
							135.672
							85.3416
							174.753
							50.7186
							28.837
							174.793
							74.9351
							173.485
							82.9395
							164.157
							120.282
							173.037
							141.089
							172.43
							63.5256
							162.585
							105.247
							50.728
							174.499
							166.445
							78.7203
							176.094
							117.906
							167.306
							165.611
							95.501
							167.834
							169.813
							52.6173
							168.996
							78.9656
							174.927
							170.401
							61.9953
							175.191
							168.688
							166.002
							84.5701
							177.101
							83.798
							163.618
							61.449
							170.369
							108.349
							98.1288
							149.711
							2.92859
							29.6603
							163.897
							79.4915
							167.556
							72.1443
							66.7404
							150.662
							51.5531
							60.3907
							170.384
							69.6999
							108.101
							177.604
							80.5838
							172.377
							87.7798
							165.32
							144.188
							111.199
							171.877
							77.5739
							110.055
							174.074
							83.2048
							178.503
							55.6684
							108.062
							156.615
							89.0619
							171.329
							20.8696
							164.797
							171.418
							177.531
							61.9781
							42.4543
							97.3565
							162.901
							170.474
							91.7633
							167.024
							114.762
							153.593
							159.853
							173.365
							49.3454
							159.24
							164.652
							93.1941
							157.022
							172.373
							71.7446
							40.8352
							174.458
							66.4183
							173.707
							63.9286
							171.679
							175.707
							87.9238
							174.453
							106.044
							173.771
							167.109
							97.0051
							106.316
							154.701
							116.421
							93.6359
							173.599
							175.115
							68.0046
							170.405
							112.112
							116.605
							99.7237
							168.518
							54.9377
							53.3602
							178.361
							52.4717
							83.0705
							157.265
							172.708
							105.983
							168.352
							71.8839
							146.289
							175.5
							82.7003
							54.7203
							178.385
							166.465
							87.0026
							134.885
							163.08
							95.8944
							172.145
							109.104
							142.789
							162.649
							174.004
							107.492
							170.703
							102.385
							129.72
							161.058
							102.528
							167.084
							59.6314
							170.524
							65.05
							172.616
							90.1736
							175.4
							113.422
							166.234
							172.289
							50.692
							54.1819
							161.364
							71.0023
							174.537
							96.6485
							172.436
							122.394
							90.0319
							170.061
							176.027
							132.063
							157.83
							86.6754
							163.853
							141.382
							171.629
							66.3263
							169.538
							48.2637
							162.7
							92.5152
							61.8223
							81.9371
							175.812
							51.9832
							175.537
							109.415
							175.84
							165.256
							111.979
							165.557
							11.2036
							27.0722
							154.773
							115.358
							164.35
							90.573
							144.961
							169.292
							150.985
							145.464
							177.674
							82.465
							163.414
							75.2021
							80.8134
							177.835
							85.362
							169.048
							175.504
							69.6544
							168.003
							77.4651
							176.145
							83.8909
							66.7396
							179.197
							80.7921
							162.68
							108.962
							168.588
							42.623
							173.67
							65.3482
							168.787
							170.257
							100.895
							42.7989
							52.034
							166.837
							71.2427
							177.169
							89.731
							34.6906
							46.3015
							174.409
							165.567
							133.528
							167.11
							78.2411
							84.011
							172.265
							87.3383
							72.8318
							151.246
							100.613
							78.5618
							174.123
							158.81
							72.0341
							165.839
							84.2045
							162.755
							155.278
							172.542
							168.436
							175.468
							89.4851
							162.741
							98.7939
							89.2671
							153.22
							66.5293
							172.254
							174.299
							76.5581
							177.378
							115.666
							172.137
							97.8311
							154.594
							86.2151
							173.818
							108.627
							91.2178
							176.934
							87.6989
							176.989
							137.597
							95.0627
							158.338
							76.1674
							173.114
							91.7369
							137.023
							171.143
							46.5164
							165.974
							60.89
							146.478
							165.754
							70.3562
							172.183
							59.7924
							28.2138
							163.997
							79.4937
							161.648
							156.431
							70.1527
							176.514
							164.816
							170.57
							175.42
							65.2082
							168.6
							79.5528
							173.537
							111.057
							175.221
							92.6338
							169.356
							128.654
							172.628
							89.7304
							171.625
							57.0972
							175.705
							51.2249
							176.733
							71.1851
							171.504
							175.228
							65.9985
							61.4855
							176.499
							102.114
							161.295
							30.6067
							165.408
							177.39
							175.146
							163.888
							50.2248
							177.876
							161.564
							123.644
							175.192
							163.958
							99.4947
							122.703
							168.298
							171.728
							70.0644
							166.263
							155.199
							42.4132
							176.66
							154.844
							105.639
							69.8539
							175.708
							173.681
							152.546
							83.07
							119.143
							163.169
							116.124
							165.337
							113.951
							174.693
							39.7357
							94.191
							166.643
							125.613
							175.128
							172.847
							123.484
							164.821
							82.0347
							172.792
							112.29
							119.277
							42.2763
							161.478
							92.6479
							172.865
							147.986
							166.151
							80.3192
							172.889
							122.965
							153.909
							94.1802
							176.055
							42.3914
							172.812
							161.175
							111.027
							90.0509
							170.315
							167.84
							70.4696
							179.183
							174.036
							165.007
							174.896
							63.0802
							173.449
							80.983
							161.928
							124.14
							74.5037
							172.202
							61.0966
							142.477
							172.132
							97.0628
							170.895
							119.133
							176.293
							106.247
							61.7944
							175.945
							84.6647
							169.396
							47.4929
							173.934
							169.106
							71.2153
							63.5816
							170.464
							171.584
							71.5215
							172.733
							91.5759
							164.514
							167.607
							102.245
							64.2022
							35.7096
							158.774
							75.5984
							172.944
							108.411
							98.1682
							159.878
							164.977
							76.8388
							174.967
							68.913
							173.824
							56.0337
							33.5383
							174.012
							170.983
							48.0919
							160.854
							90.0049
							46.3497
							173.381
							94.2961
							138.792
							145.328
							120.779
							165.618
							155.991
							164.967
							177.68
							137.872
							176.343
							107.663
							176.399
							103.971
							167.418
							71.7082
							172.817
							56.4211
							168.151
							65.6252
							83.6844
							168.914
							70.2043
							171.933
							175.36
							167.92
							61.1666
							175.416
							109.675
							165.233
							159.833
							79.5512
							167.274
							101.424
							169.696
							95.9685
							76.0032
							57.8882
							132.71
							88.595
							165.763
							168.77
							77.3178
							172.491
							88.8399
							163.244
							103.801
							164.568
							67.3241
							20.5432
							167.275
							106.969
							164.02
							107.249
							18.3467
							162.443
							173.404
							63.9455
							159.375
							70.8599
							166.762
							54.1091
							65.7018
							177.707
							115.34
							165.938
							169.115
							160.714
[truncated: 17,309 more rows]

## Sheet: S Fig 3
S Figure 3a,b
	All runs				Identified runs
Exp. #	d_up (s)	d_up_SEM	d_down (s)	d_down_SEM	d_up (s)	d_up_SEM	d_down (s)	d_down_SEM
5	0.776479	0.0232178	0.716513	0.0213458	0.697784	0.0238707	0.651366	0.0211725
4	0.805399	0.024001	0.756863	0.0245144	0.738131	0.0256162	0.679322	0.022516
3	0.661791	0.0265087	0.618497	0.0221392	0.617199	0.0260548	0.569099	0.0209082
2	0.754448	0.0274742	0.71459	0.026685	0.74747	0.0321169	0.680595	0.0270414
1	0.667026	0.0264518	0.618102	0.0281694	0.666992	0.0296426	0.584006	0.0272098
control	0.707639	0.0309574	0.688618	0.029608	0.674747	0.0299299	0.682941	0.0328156
S Figure 3c
Exp. #	d_up_fw (s)	d_up_fw_SEM	d_up_bw (s)	d_up_bw_SEM	d_down_fw (s)	d_down_fw_SEM	d_down_bw (s)	d_down_bw_SEM
control	0.714184	0.0644142	0.65904	0.0331455	0.792308	0.0786151	0.634746	0.0314459
1	0.727363	0.0576171	0.637681	0.0338821	0.606122	0.0542564	0.577778	0.0314101
2	0.828395	0.0648019	0.701632	0.0340067	0.738683	0.0512446	0.644949	0.0299994
3	0.701773	0.0473808	0.5536	0.0273643	0.656863	0.0455944	0.532929	0.0222696
4	0.817439	0.0487175	0.690608	0.0284037	0.772454	0.0431475	0.627542	0.0250265
5	0.798512	0.0532301	0.646271	0.0230192	0.655892	0.0385133	0.649191	0.0253652

## Sheet: S Fig 4a-c,e
S Figure 4a					S Figure 4b					S Figure 4c					S Figure 4e
t (min)	v_XM2G (µm/s)	v_M2G (µm/s)			t (min)	density_XM2G (a.u.)	density_M2G (a.u.)				density_XM2G (a.u.)	density_M2G (a.u.)			well #	t_double_XM2G (min)	t_double_M2G (min)
3	41.348				3	0.909				turning	11.14	1.842			1	89.0341	97.4594
9	55.2867				9	1.1573				smooth	3.566	6.295			2	90.1216	104.744
14	54.4147				14	4.0248									3	93.9653	104.031
19	53.5597				19	4.0455									4	96.2013	110.006
24	55.9783				24	7.3882									5	97.8821	104.478
31	56.0631				31	12.8876									6	100.068	112.55
36	57.9427				36	10.9016									7	96.9582	106.453
42	55.2698				42	16.1934									8	95.942	104.473
43	56.3447				43	17.6847									9	97.7193	102.703
45	56.4482				45	19.3608									10	91.3562	100.224
47		56.6583			47		11.2885								11	94.8424	98.9606
49		57.1657			49		10.085								12	89.7345	102.392
50		57.7892			50		10.2664								13	85.7486	104.912
															14	90.5597	108.129
															15	94.6776	110.842
															16	93.9509	109.262
															17	90.4292	104.358
															18	96.6656	101.687
															19	92.0029	102.733
															20	86.6501	103.173

## Sheet: S Fig 4d
S Figure 4d
t (min)	OD_blanks	OD (620 nm) in M2G wells																				OD (620 nm) in 1mM Xylose M2G wells
		1	2	3	4	5	6	7	8	9	10	11	12	13	14	15	16	17	18	19	20	1	2	3	4	5	6	7	8	9	10	11	12	13	14	15	16	17	18	19	20
0	0.098	0.125	0.129	0.133	0.122	0.121	0.117	0.121	0.113	0.113	0.12	0.125	0.125	0.128	0.121	0.123	0.121	0.113	0.115	0.116	0.123	0.135	0.126	0.123	0.125	0.125	0.122	0.122	0.116	0.121	0.125	0.131	0.127	0.12	0.126	0.123	0.122	0.117	0.116	0.117	0.116
0.991667	0.098	0.126	0.13	0.134	0.125	0.119	0.116	0.121	0.118	0.114	0.122	0.123	0.128	0.13	0.123	0.125	0.123	0.114	0.114	0.115	0.125	0.135	0.128	0.126	0.126	0.127	0.122	0.122	0.116	0.121	0.126	0.141	0.135	0.123	0.128	0.12	0.123	0.118	0.12	0.119	0.117
1.99217	0.099	0.126	0.129	0.136	0.125	0.12	0.118	0.122	0.117	0.115	0.124	0.125	0.126	0.132	0.125	0.125	0.124	0.113	0.114	0.117	0.127	0.137	0.13	0.128	0.129	0.128	0.123	0.127	0.117	0.121	0.126	0.136	0.133	0.129	0.13	0.127	0.123	0.12	0.117	0.12	0.119
2.9925	0.099	0.125	0.129	0.135	0.123	0.121	0.12	0.127	0.119	0.117	0.126	0.125	0.13	0.131	0.128	0.127	0.124	0.117	0.115	0.118	0.128	0.136	0.13	0.13	0.134	0.13	0.124	0.128	0.117	0.122	0.127	0.135	0.135	0.128	0.13	0.127	0.124	0.117	0.118	0.122	0.12
3.993	0.1	0.126	0.131	0.132	0.121	0.12	0.121	0.123	0.117	0.117	0.125	0.126	0.131	0.134	0.127	0.126	0.124	0.115	0.116	0.119	0.129	0.136	0.131	0.131	0.136	0.131	0.124	0.128	0.118	0.124	0.128	0.136	0.137	0.126	0.131	0.128	0.125	0.117	0.12	0.122	0.12
4.99333	0.099	0.13	0.133	0.132	0.123	0.126	0.12	0.123	0.119	0.117	0.125	0.127	0.129	0.132	0.128	0.128	0.126	0.117	0.117	0.119	0.13	0.136	0.131	0.131	0.135	0.131	0.124	0.127	0.12	0.124	0.128	0.135	0.135	0.127	0.132	0.128	0.125	0.118	0.121	0.122	0.121
5.99367	0.099	0.125	0.131	0.131	0.121	0.122	0.118	0.123	0.117	0.117	0.125	0.127	0.125	0.134	0.129	0.129	0.126	0.118	0.117	0.119	0.13	0.136	0.129	0.131	0.135	0.132	0.125	0.127	0.121	0.124	0.129	0.136	0.133	0.126	0.133	0.128	0.124	0.119	0.121	0.122	0.121
6.994	0.099	0.125	0.131	0.131	0.123	0.122	0.121	0.124	0.124	0.118	0.125	0.127	0.125	0.133	0.13	0.129	0.125	0.118	0.118	0.12	0.13	0.136	0.129	0.132	0.136	0.133	0.125	0.127	0.122	0.125	0.129	0.136	0.134	0.127	0.134	0.128	0.125	0.12	0.122	0.123	0.122
7.99433	0.099	0.126	0.131	0.131	0.124	0.126	0.124	0.124	0.118	0.119	0.127	0.128	0.125	0.135	0.131	0.13	0.125	0.119	0.119	0.121	0.131	0.137	0.13	0.132	0.136	0.133	0.125	0.128	0.122	0.126	0.13	0.137	0.134	0.127	0.134	0.128	0.126	0.121	0.122	0.123	0.122
8.99483	0.099	0.129	0.133	0.132	0.124	0.126	0.122	0.125	0.118	0.119	0.126	0.129	0.126	0.134	0.132	0.13	0.126	0.119	0.119	0.121	0.131	0.137	0.13	0.133	0.136	0.134	0.126	0.129	0.122	0.126	0.131	0.137	0.134	0.128	0.134	0.128	0.125	0.121	0.123	0.124	0.123
9.99517	0.099	0.129	0.132	0.133	0.125	0.125	0.124	0.125	0.118	0.119	0.127	0.129	0.126	0.135	0.132	0.13	0.126	0.119	0.12	0.122	0.132	0.138	0.131	0.133	0.136	0.134	0.127	0.129	0.123	0.127	0.131	0.138	0.133	0.128	0.134	0.129	0.126	0.121	0.123	0.124	0.124
10.9955	0.099	0.129	0.134	0.133	0.125	0.125	0.124	0.126	0.119	0.119	0.127	0.13	0.127	0.135	0.133	0.131	0.126	0.12	0.12	0.122	0.132	0.138	0.131	0.133	0.136	0.134	0.128	0.13	0.124	0.127	0.132	0.138	0.134	0.129	0.135	0.13	0.127	0.122	0.124	0.124	0.124
11.9958	0.1	0.128	0.132	0.133	0.125	0.125	0.127	0.126	0.119	0.12	0.128	0.13	0.127	0.135	0.133	0.131	0.127	0.12	0.121	0.123	0.133	0.139	0.132	0.134	0.136	0.134	0.129	0.13	0.125	0.127	0.133	0.138	0.133	0.129	0.135	0.13	0.127	0.122	0.125	0.125	0.125
12.9962	0.1	0.128	0.132	0.134	0.126	0.126	0.124	0.127	0.119	0.121	0.128	0.131	0.128	0.136	0.134	0.131	0.127	0.12	0.122	0.123	0.133	0.139	0.132	0.134	0.136	0.135	0.13	0.131	0.126	0.127	0.133	0.139	0.133	0.13	0.136	0.13	0.128	0.123	0.125	0.125	0.125
13.9965	0.1	0.128	0.133	0.134	0.126	0.126	0.125	0.127	0.119	0.121	0.129	0.131	0.128	0.137	0.134	0.131	0.128	0.121	0.123	0.124	0.133	0.14	0.132	0.135	0.137	0.135	0.131	0.131	0.126	0.128	0.134	0.139	0.133	0.13	0.136	0.131	0.129	0.123	0.126	0.126	0.126
14.9968	0.1	0.129	0.137	0.135	0.126	0.127	0.127	0.128	0.12	0.122	0.129	0.132	0.129	0.137	0.134	0.131	0.128	0.121	0.123	0.124	0.134	0.141	0.133	0.135	0.137	0.135	0.132	0.132	0.127	0.128	0.135	0.14	0.133	0.13	0.136	0.132	0.128	0.124	0.126	0.127	0.126
15.9972	0.099	0.129	0.138	0.135	0.127	0.128	0.127	0.129	0.12	0.122	0.13	0.132	0.129	0.137	0.134	0.132	0.128	0.122	0.123	0.125	0.134	0.141	0.133	0.136	0.138	0.136	0.133	0.132	0.128	0.129	0.135	0.14	0.134	0.131	0.136	0.132	0.127	0.124	0.127	0.127	0.127
16.9975	0.099	0.13	0.137	0.135	0.129	0.128	0.128	0.129	0.121	0.123	0.13	0.133	0.13	0.138	0.135	0.132	0.129	0.122	0.123	0.125	0.134	0.142	0.134	0.136	0.138	0.136	0.133	0.132	0.128	0.129	0.136	0.141	0.134	0.131	0.137	0.134	0.128	0.126	0.128	0.129	0.128
17.998	0.099	0.13	0.137	0.136	0.129	0.129	0.128	0.13	0.121	0.124	0.131	0.133	0.13	0.138	0.135	0.133	0.129	0.123	0.124	0.125	0.135	0.142	0.134	0.136	0.139	0.137	0.134	0.133	0.129	0.13	0.136	0.141	0.135	0.132	0.137	0.134	0.128	0.126	0.128	0.129	0.128
18.9983	0.1	0.131	0.138	0.137	0.13	0.129	0.128	0.13	0.121	0.124	0.132	0.133	0.131	0.139	0.135	0.134	0.13	0.124	0.124	0.126	0.135	0.143	0.135	0.137	0.139	0.138	0.135	0.133	0.129	0.13	0.137	0.142	0.135	0.132	0.137	0.134	0.129	0.126	0.128	0.129	0.128
19.9985	0.1	0.132	0.139	0.137	0.13	0.13	0.129	0.131	0.121	0.125	0.132	0.134	0.131	0.139	0.135	0.135	0.13	0.124	0.124	0.126	0.135	0.143	0.135	0.138	0.14	0.138	0.135	0.134	0.13	0.13	0.137	0.142	0.136	0.133	0.137	0.135	0.129	0.127	0.128	0.129	0.128
20.9988	0.1	0.132	0.139	0.138	0.131	0.13	0.129	0.131	0.122	0.126	0.133	0.134	0.132	0.14	0.136	0.135	0.131	0.125	0.125	0.127	0.136	0.144	0.136	0.138	0.14	0.139	0.136	0.134	0.13	0.131	0.138	0.143	0.136	0.133	0.138	0.135	0.13	0.128	0.129	0.13	0.129
21.9992	0.1	0.133	0.14	0.138	0.131	0.131	0.13	0.132	0.122	0.126	0.134	0.135	0.132	0.14	0.136	0.136	0.132	0.126	0.125	0.127	0.137	0.144	0.136	0.139	0.141	0.139	0.136	0.134	0.131	0.131	0.138	0.143	0.137	0.134	0.138	0.136	0.131	0.128	0.129	0.13	0.129
22.9995	0.1	0.133	0.141	0.139	0.132	0.131	0.13	0.133	0.124	0.126	0.134	0.135	0.133	0.14	0.137	0.136	0.132	0.126	0.125	0.128	0.137	0.145	0.137	0.139	0.141	0.14	0.137	0.135	0.131	0.131	0.139	0.144	0.138	0.134	0.139	0.136	0.132	0.129	0.13	0.13	0.13
23.9998	0.1	0.134	0.142	0.139	0.133	0.132	0.131	0.133	0.125	0.127	0.135	0.136	0.133	0.141	0.137	0.137	0.133	0.127	0.126	0.128	0.138	0.145	0.137	0.14	0.142	0.14	0.137	0.135	0.132	0.132	0.139	0.144	0.138	0.135	0.139	0.136	0.133	0.129	0.13	0.131	0.13
25.0003	0.1	0.135	0.142	0.14	0.133	0.133	0.131	0.134	0.125	0.127	0.135	0.136	0.134	0.142	0.138	0.137	0.134	0.127	0.126	0.128	0.139	0.146	0.138	0.14	0.142	0.141	0.138	0.136	0.132	0.132	0.14	0.144	0.138	0.135	0.139	0.142	0.133	0.13	0.131	0.131	0.131
26.0007	0.1	0.136	0.143	0.14	0.133	0.133	0.132	0.134	0.126	0.128	0.136	0.137	0.134	0.142	0.138	0.138	0.134	0.127	0.126	0.129	0.139	0.146	0.139	0.14	0.143	0.141	0.138	0.136	0.133	0.133	0.141	0.145	0.139	0.136	0.14	0.143	0.134	0.131	0.132	0.131	0.131
27.001	0.1	0.136	0.144	0.141	0.134	0.134	0.132	0.135	0.127	0.129	0.136	0.137	0.135	0.142	0.138	0.138	0.135	0.128	0.126	0.13	0.14	0.147	0.139	0.141	0.143	0.141	0.139	0.137	0.133	0.133	0.143	0.146	0.139	0.136	0.14	0.143	0.134	0.131	0.132	0.132	0.132
28.0013	0.1	0.137	0.144	0.142	0.135	0.134	0.133	0.135	0.127	0.129	0.137	0.138	0.135	0.143	0.139	0.139	0.135	0.128	0.127	0.13	0.141	0.148	0.14	0.141	0.144	0.142	0.139	0.137	0.133	0.133	0.144	0.146	0.14	0.137	0.141	0.143	0.134	0.131	0.132	0.133	0.133
29.0017	0.1	0.137	0.145	0.142	0.135	0.135	0.133	0.136	0.128	0.13	0.137	0.138	0.136	0.144	0.139	0.139	0.135	0.128	0.127	0.131	0.141	0.148	0.14	0.142	0.144	0.142	0.14	0.138	0.134	0.134	0.145	0.147	0.141	0.137	0.141	0.144	0.135	0.132	0.133	0.133	0.134
30.002	0.1	0.138	0.145	0.143	0.136	0.136	0.134	0.136	0.129	0.131	0.138	0.139	0.137	0.144	0.14	0.14	0.136	0.129	0.127	0.131	0.141	0.148	0.141	0.142	0.145	0.143	0.14	0.138	0.134	0.135	0.146	0.147	0.141	0.138	0.141	0.144	0.136	0.132	0.134	0.134	0.135
31.0023	0.1	0.139	0.146	0.143	0.136	0.136	0.135	0.137	0.129	0.131	0.138	0.139	0.137	0.144	0.141	0.14	0.136	0.129	0.128	0.132	0.142	0.149	0.141	0.143	0.145	0.143	0.14	0.139	0.135	0.135	0.147	0.147	0.142	0.138	0.142	0.144	0.137	0.133	0.134	0.135	0.136
32.0027	0.1	0.139	0.146	0.144	0.137	0.137	0.135	0.138	0.13	0.131	0.139	0.14	0.138	0.145	0.141	0.14	0.137	0.129	0.128	0.132	0.142	0.149	0.142	0.143	0.145	0.143	0.141	0.139	0.135	0.135	0.147	0.148	0.142	0.139	0.142	0.145	0.137	0.133	0.135	0.135	0.137
33.003	0.1	0.14	0.146	0.144	0.138	0.138	0.136	0.138	0.13	0.132	0.139	0.14	0.138	0.145	0.142	0.141	0.137	0.13	0.128	0.133	0.142	0.15	0.143	0.144	0.146	0.144	0.141	0.14	0.135	0.136	0.148	0.148	0.143	0.139	0.143	0.145	0.138	0.134	0.135	0.136	0.138
34.0035	0.1	0.14	0.147	0.145	0.138	0.138	0.137	0.139	0.131	0.133	0.14	0.141	0.139	0.146	0.142	0.141	0.137	0.13	0.129	0.133	0.142	0.15	0.143	0.144	0.147	0.145	0.142	0.14	0.136	0.136	0.149	0.149	0.143	0.14	0.144	0.146	0.139	0.134	0.135	0.137	0.14
35.0038	0.1	0.141	0.147	0.145	0.138	0.139	0.137	0.139	0.131	0.133	0.14	0.141	0.139	0.146	0.143	0.142	0.138	0.131	0.129	0.133	0.142	0.151	0.144	0.145	0.147	0.145	0.142	0.141	0.136	0.137	0.149	0.149	0.144	0.14	0.144	0.147	0.139	0.135	0.136	0.138	0.14
36.0042	0.1	0.141	0.148	0.146	0.139	0.139	0.138	0.14	0.131	0.134	0.141	0.142	0.14	0.147	0.143	0.142	0.138	0.131	0.13	0.134	0.143	0.152	0.144	0.145	0.147	0.146	0.143	0.141	0.137	0.137	0.149	0.15	0.144	0.141	0.145	0.147	0.14	0.135	0.136	0.138	0.14
37.0045	0.1	0.142	0.148	0.146	0.14	0.14	0.138	0.141	0.132	0.135	0.141	0.142	0.14	0.147	0.143	0.143	0.139	0.132	0.13	0.135	0.144	0.152	0.145	0.145	0.148	0.147	0.144	0.142	0.138	0.138	0.15	0.15	0.145	0.141	0.145	0.148	0.14	0.136	0.136	0.138	0.141
38.0048	0.1	0.142	0.148	0.147	0.139	0.14	0.138	0.14	0.133	0.135	0.142	0.143	0.14	0.147	0.144	0.143	0.139	0.132	0.131	0.135	0.143	0.153	0.145	0.146	0.148	0.147	0.143	0.142	0.138	0.139	0.15	0.151	0.145	0.142	0.145	0.148	0.14	0.136	0.137	0.139	0.142
39.0052	0.1	0.143	0.149	0.147	0.14	0.14	0.138	0.141	0.133	0.135	0.142	0.143	0.141	0.148	0.144	0.143	0.14	0.132	0.131	0.135	0.144	0.153	0.146	0.147	0.149	0.147	0.144	0.142	0.138	0.139	0.149	0.151	0.146	0.142	0.146	0.149	0.141	0.137	0.138	0.14	0.142
40.0055	0.1	0.144	0.15	0.148	0.14	0.141	0.139	0.142	0.133	0.136	0.142	0.144	0.142	0.148	0.145	0.144	0.14	0.133	0.131	0.135	0.145	0.154	0.147	0.147	0.149	0.148	0.144	0.143	0.139	0.14	0.149	0.152	0.146	0.143	0.147	0.15	0.141	0.137	0.138	0.14	0.142
41.0058	0.1	0.144	0.15	0.148	0.141	0.142	0.14	0.142	0.134	0.137	0.143	0.144	0.142	0.149	0.145	0.144	0.141	0.133	0.132	0.136	0.145	0.155	0.147	0.148	0.15	0.149	0.145	0.143	0.139	0.141	0.15	0.152	0.147	0.143	0.147	0.15	0.142	0.138	0.139	0.141	0.142
42.0063	0.1	0.145	0.151	0.149	0.141	0.142	0.14	0.143	0.135	0.137	0.143	0.145	0.143	0.149	0.146	0.144	0.141	0.134	0.132	0.136	0.145	0.155	0.148	0.148	0.151	0.149	0.145	0.144	0.14	0.142	0.151	0.152	0.147	0.144	0.148	0.151	0.143	0.138	0.139	0.141	0.142
43.0067	0.1	0.145	0.151	0.149	0.141	0.142	0.14	0.143	0.135	0.137	0.144	0.145	0.143	0.15	0.146	0.145	0.141	0.134	0.133	0.136	0.145	0.156	0.148	0.149	0.151	0.149	0.146	0.144	0.14	0.142	0.151	0.153	0.148	0.144	0.148	0.151	0.143	0.139	0.14	0.142	0.142
44.007	0.1	0.145	0.151	0.15	0.142	0.142	0.14	0.143	0.136	0.137	0.145	0.145	0.143	0.15	0.147	0.145	0.142	0.134	0.133	0.136	0.146	0.156	0.149	0.15	0.152	0.149	0.146	0.145	0.14	0.143	0.151	0.153	0.148	0.145	0.149	0.152	0.143	0.139	0.14	0.142	0.142
45.0073	0.1	0.146	0.152	0.15	0.143	0.143	0.141	0.144	0.136	0.138	0.145	0.146	0.144	0.15	0.147	0.146	0.142	0.135	0.133	0.136	0.146	0.157	0.149	0.15	0.152	0.15	0.147	0.145	0.141	0.144	0.152	0.154	0.149	0.146	0.149	0.153	0.144	0.139	0.14	0.142	0.141
46.0077	0.1	0.146	0.153	0.151	0.143	0.144	0.142	0.145	0.137	0.139	0.146	0.146	0.144	0.151	0.148	0.146	0.143	0.135	0.134	0.137	0.147	0.157	0.15	0.15	0.153	0.151	0.147	0.146	0.142	0.144	0.153	0.154	0.149	0.146	0.15	0.153	0.145	0.14	0.141	0.143	0.143
47.008	0.1	0.147	0.153	0.151	0.144	0.144	0.142	0.145	0.137	0.14	0.146	0.147	0.145	0.151	0.148	0.147	0.143	0.136	0.134	0.137	0.147	0.158	0.15	0.151	0.153	0.151	0.147	0.146	0.142	0.145	0.154	0.155	0.15	0.146	0.15	0.153	0.145	0.14	0.141	0.143	0.144
48.0085	0.1	0.148	0.153	0.152	0.144	0.145	0.142	0.146	0.138	0.14	0.146	0.147	0.145	0.152	0.149	0.147	0.143	0.136	0.135	0.138	0.148	0.158	0.151	0.151	0.154	0.152	0.148	0.147	0.143	0.145	0.154	0.155	0.15	0.147	0.151	0.154	0.146	0.141	0.142	0.144	0.144
49.0088	0.1	0.148	0.154	0.152	0.145	0.145	0.143	0.146	0.138	0.141	0.147	0.148	0.146	0.152	0.149	0.147	0.144	0.136	0.135	0.138	0.148	0.159	0.151	0.152	0.154	0.152	0.149	0.147	0.143	0.145	0.155	0.156	0.151	0.147	0.151	0.155	0.146	0.141	0.142	0.144	0.145
50.0092	0.1	0.149	0.154	0.153	0.145	0.145	0.143	0.147	0.138	0.141	0.147	0.148	0.146	0.152	0.149	0.148	0.144	0.137	0.136	0.139	0.149	0.159	0.152	0.152	0.155	0.153	0.149	0.148	0.144	0.146	0.156	0.156	0.151	0.148	0.152	0.155	0.147	0.142	0.143	0.145	0.145
51.0095	0.1	0.149	0.155	0.153	0.146	0.146	0.144	0.147	0.139	0.142	0.148	0.149	0.147	0.153	0.15	0.148	0.145	0.137	0.136	0.139	0.149	0.16	0.153	0.153	0.156	0.154	0.15	0.148	0.144	0.147	0.156	0.157	0.152	0.148	0.152	0.155	0.147	0.142	0.143	0.145	0.145
52.0098	0.1	0.15	0.155	0.154	0.146	0.146	0.144	0.148	0.14	0.142	0.148	0.149	0.147	0.153	0.15	0.149	0.145	0.138	0.136	0.139	0.15	0.161	0.153	0.153	0.156	0.154	0.15	0.149	0.144	0.147	0.157	0.157	0.152	0.149	0.153	0.156	0.148	0.143	0.144	0.146	0.146
53.0102	0.1	0.15	0.156	0.154	0.147	0.147	0.145	0.148	0.14	0.142	0.149	0.15	0.148	0.154	0.151	0.149	0.146	0.138	0.137	0.14	0.15	0.161	0.154	0.154	0.156	0.154	0.15	0.149	0.145	0.148	0.157	0.158	0.153	0.149	0.153	0.156	0.148	0.143	0.144	0.146	0.147
54.0105	0.1	0.15	0.156	0.155	0.147	0.147	0.145	0.149	0.14	0.142	0.149	0.15	0.148	0.154	0.151	0.149	0.146	0.138	0.137	0.14	0.15	0.162	0.154	0.155	0.157	0.155	0.151	0.15	0.146	0.148	0.158	0.158	0.153	0.15	0.154	0.157	0.149	0.144	0.144	0.146	0.147
55.0108	0.1	0.151	0.156	0.155	0.148	0.148	0.145	0.149	0.141	0.143	0.15	0.15	0.149	0.154	0.152	0.15	0.146	0.139	0.138	0.141	0.151	0.162	0.155	0.155	0.158	0.155	0.151	0.15	0.146	0.148	0.159	0.159	0.154	0.15	0.154	0.157	0.149	0.144	0.145	0.146	0.147
56.0112	0.1	0.152	0.157	0.156	0.148	0.148	0.146	0.15	0.141	0.143	0.15	0.151	0.149	0.155	0.152	0.15	0.147	0.139	0.138	0.141	0.151	0.163	0.155	0.156	0.158	0.156	0.152	0.15	0.147	0.148	0.159	0.159	0.154	0.151	0.155	0.158	0.15	0.145	0.145	0.147	0.147
57.0115	0.1	0.152	0.157	0.156	0.148	0.149	0.146	0.15	0.141	0.144	0.151	0.151	0.149	0.155	0.152	0.151	0.147	0.139	0.139	0.141	0.151	0.163	0.156	0.156	0.159	0.156	0.153	0.151	0.147	0.149	0.16	0.16	0.155	0.151	0.155	0.158	0.15	0.145	0.145	0.147	0.148
58.0118	0.1	0.152	0.158	0.157	0.149	0.149	0.147	0.151	0.142	0.144	0.152	0.152	0.15	0.156	0.153	0.151	0.148	0.14	0.138	0.141	0.152	0.164	0.156	0.157	0.159	0.157	0.153	0.152	0.148	0.149	0.161	0.16	0.155	0.152	0.156	0.159	0.151	0.146	0.146	0.148	0.149
59.0122	0.1	0.153	0.158	0.157	0.149	0.15	0.148	0.151	0.143	0.144	0.152	0.152	0.15	0.156	0.154	0.151	0.148	0.14	0.139	0.142	0.153	0.165	0.157	0.157	0.16	0.157	0.154	0.152	0.149	0.149	0.162	0.161	0.156	0.152	0.156	0.159	0.151	0.146	0.147	0.149	0.149
60.0125	0.1	0.153	0.159	0.158	0.15	0.15	0.148	0.151	0.143	0.145	0.152	0.153	0.151	0.156	0.154	0.152	0.148	0.141	0.14	0.142	0.153	0.165	0.158	0.158	0.161	0.158	0.154	0.152	0.149	0.15	0.162	0.161	0.157	0.153	0.157	0.16	0.152	0.147	0.147	0.15	0.15
61.013	0.1	0.154	0.159	0.158	0.15	0.151	0.148	0.152	0.143	0.145	0.152	0.153	0.151	0.157	0.154	0.152	0.149	0.141	0.14	0.143	0.153	0.166	0.158	0.158	0.161	0.158	0.154	0.153	0.149	0.15	0.163	0.161	0.157	0.153	0.157	0.16	0.152	0.147	0.147	0.149	0.15
62.0133	0.1	0.154	0.16	0.159	0.151	0.151	0.149	0.153	0.144	0.146	0.153	0.153	0.152	0.157	0.155	0.152	0.149	0.141	0.14	0.143	0.153	0.166	0.159	0.159	0.162	0.159	0.155	0.153	0.15	0.15	0.163	0.162	0.157	0.154	0.158	0.161	0.153	0.148	0.148	0.149	0.15
63.0137	0.1	0.155	0.16	0.159	0.151	0.152	0.149	0.153	0.144	0.146	0.154	0.154	0.152	0.158	0.155	0.153	0.15	0.142	0.141	0.143	0.154	0.167	0.159	0.159	0.162	0.159	0.156	0.154	0.15	0.151	0.164	0.162	0.158	0.154	0.158	0.161	0.153	0.148	0.149	0.15	0.151
64.014	0.1	0.155	0.161	0.16	0.151	0.152	0.15	0.153	0.145	0.147	0.155	0.154	0.152	0.158	0.156	0.153	0.15	0.142	0.141	0.144	0.155	0.167	0.16	0.16	0.163	0.16	0.156	0.155	0.151	0.151	0.165	0.163	0.158	0.155	0.159	0.162	0.154	0.149	0.149	0.151	0.152
65.0143	0.1	0.156	0.161	0.16	0.152	0.152	0.15	0.153	0.145	0.147	0.155	0.155	0.153	0.158	0.156	0.154	0.15	0.143	0.141	0.144	0.155	0.168	0.16	0.16	0.163	0.161	0.157	0.155	0.152	0.152	0.165	0.163	0.159	0.155	0.159	0.162	0.154	0.15	0.149	0.152	0.152
66.0147	0.1	0.156	0.162	0.161	0.152	0.153	0.15	0.154	0.145	0.147	0.155	0.155	0.153	0.159	0.157	0.154	0.151	0.143	0.142	0.144	0.155	0.168	0.161	0.161	0.164	0.161	0.157	0.156	0.152	0.152	0.166	0.164	0.159	0.156	0.16	0.163	0.155	0.15	0.149	0.152	0.153
67.015	0.1	0.156	0.162	0.161	0.153	0.154	0.151	0.155	0.146	0.148	0.155	0.156	0.154	0.159	0.157	0.155	0.151	0.144	0.142	0.145	0.156	0.169	0.161	0.161	0.164	0.162	0.158	0.156	0.153	0.152	0.167	0.164	0.16	0.156	0.16	0.163	0.155	0.15	0.15	0.152	0.153
68.0153	0.1	0.157	0.163	0.162	0.153	0.154	0.151	0.155	0.146	0.149	0.156	0.156	0.154	0.16	0.158	0.155	0.151	0.144	0.143	0.145	0.156	0.17	0.162	0.162	0.165	0.162	0.158	0.157	0.153	0.153	0.167	0.165	0.161	0.157	0.161	0.164	0.156	0.151	0.15	0.153	0.154
69.0157	0.1	0.158	0.163	0.162	0.154	0.155	0.152	0.156	0.147	0.149	0.157	0.156	0.155	0.16	0.158	0.155	0.152	0.144	0.144	0.146	0.157	0.17	0.162	0.162	0.166	0.163	0.159	0.157	0.154	0.154	0.168	0.165	0.161	0.157	0.161	0.165	0.157	0.152	0.152	0.154	0.155
70.016	0.1	0.158	0.164	0.163	0.154	0.155	0.152	0.156	0.147	0.15	0.157	0.157	0.155	0.16	0.158	0.156	0.152	0.145	0.144	0.146	0.158	0.171	0.163	0.163	0.166	0.163	0.159	0.158	0.154	0.154	0.169	0.166	0.161	0.158	0.161	0.165	0.157	0.152	0.152	0.154	0.156
71.0163	0.1	0.159	0.164	0.163	0.154	0.155	0.153	0.156	0.148	0.15	0.157	0.158	0.155	0.161	0.159	0.156	0.153	0.145	0.144	0.146	0.158	0.171	0.163	0.164	0.166	0.163	0.16	0.158	0.155	0.154	0.169	0.166	0.162	0.158	0.162	0.166	0.157	0.152	0.152	0.155	0.155
72.0167	0.1	0.159	0.165	0.164	0.155	0.156	0.153	0.157	0.148	0.151	0.158	0.158	0.156	0.161	0.16	0.157	0.153	0.146	0.145	0.147	0.158	0.172	0.164	0.164	0.167	0.164	0.16	0.159	0.156	0.155	0.17	0.167	0.162	0.159	0.162	0.166	0.158	0.153	0.153	0.155	0.156
73.017	0.1	0.16	0.165	0.164	0.156	0.157	0.154	0.158	0.149	0.151	0.158	0.159	0.157	0.162	0.16	0.157	0.153	0.146	0.145	0.147	0.159	0.173	0.165	0.165	0.168	0.165	0.161	0.159	0.156	0.155	0.171	0.167	0.163	0.159	0.163	0.167	0.158	0.154	0.153	0.155	0.157
74.0173	0.1	0.16	0.166	0.165	0.156	0.157	0.155	0.158	0.149	0.152	0.159	0.159	0.157	0.162	0.161	0.157	0.154	0.146	0.146	0.148	0.159	0.173	0.165	0.165	0.169	0.165	0.161	0.16	0.157	0.156	0.171	0.168	0.164	0.16	0.164	0.167	0.159	0.154	0.154	0.156	0.158
75.0177	0.1	0.161	0.166	0.165	0.156	0.157	0.155	0.159	0.15	0.153	0.16	0.159	0.158	0.163	0.161	0.158	0.154	0.147	0.146	0.148	0.16	0.174	0.166	0.166	0.169	0.166	0.162	0.16	0.157	0.157	0.172	0.168	0.164	0.16	0.164	0.168	0.16	0.154	0.154	0.156	0.158
76.0182	0.1	0.161	0.166	0.166	0.157	0.158	0.155	0.159	0.15	0.153	0.16	0.16	0.158	0.163	0.162	0.158	0.155	0.147	0.146	0.149	0.16	0.174	0.166	0.166	0.169	0.167	0.162	0.161	0.158	0.157	0.172	0.169	0.165	0.161	0.164	0.168	0.16	0.155	0.155	0.157	0.159
77.0187	0.1	0.162	0.167	0.166	0.158	0.159	0.156	0.16	0.15	0.154	0.161	0.16	0.159	0.164	0.162	0.159	0.155	0.147	0.147	0.149	0.161	0.175	0.167	0.167	0.17	0.167	0.163	0.161	0.158	0.158	0.173	0.169	0.165	0.161	0.165	0.169	0.161	0.156	0.155	0.157	0.159
78.019	0.1	0.162	0.168	0.167	0.158	0.159	0.156	0.16	0.151	0.155	0.161	0.161	0.159	0.164	0.163	0.159	0.155	0.148	0.147	0.149	0.161	0.176	0.168	0.167	0.171	0.168	0.164	0.162	0.159	0.159	0.174	0.17	0.166	0.162	0.166	0.169	0.161	0.156	0.156	0.158	0.16
79.0193	0.1	0.163	0.168	0.167	0.158	0.16	0.157	0.16	0.151	0.155	0.162	0.161	0.16	0.164	0.163	0.16	0.156	0.148	0.148	0.15	0.162	0.176	0.168	0.168	0.172	0.168	0.164	0.162	0.16	0.159	0.175	0.17	0.166	0.162	0.166	0.17	0.162	0.157	0.157	0.159	0.16
80.0197	0.1	0.163	0.168	0.168	0.159	0.16	0.157	0.161	0.152	0.156	0.162	0.162	0.16	0.165	0.164	0.16	0.156	0.149	0.148	0.15	0.162	0.177	0.168	0.169	0.172	0.169	0.165	0.163	0.16	0.159	0.176	0.171	0.167	0.163	0.167	0.17	0.162	0.157	0.157	0.159	0.161
81.02	0.1	0.164	0.169	0.169	0.159	0.161	0.158	0.162	0.152	0.156	0.163	0.162	0.16	0.165	0.164	0.161	0.157	0.149	0.148	0.151	0.163	0.178	0.169	0.169	0.173	0.169	0.166	0.164	0.161	0.16	0.176	0.171	0.168	0.164	0.167	0.171	0.163	0.158	0.157	0.159	0.161
82.0203	0.1	0.164	0.17	0.169	0.16	0.161	0.159	0.162	0.153	0.157	0.163	0.163	0.162	0.166	0.165	0.161	0.158	0.15	0.149	0.152	0.164	0.178	0.17	0.17	0.174	0.17	0.166	0.164	0.162	0.161	0.177	0.172	0.168	0.164	0.168	0.172	0.164	0.158	0.158	0.16	0.162
83.0207	0.1	0.165	0.17	0.17	0.161	0.162	0.159	0.163	0.153	0.157	0.164	0.163	0.162	0.166	0.165	0.161	0.158	0.15	0.149	0.152	0.164	0.179	0.17	0.17	0.174	0.17	0.166	0.165	0.162	0.161	0.178	0.172	0.169	0.165	0.168	0.172	0.164	0.159	0.158	0.16	0.162
84.021	0.1	0.165	0.17	0.17	0.161	0.162	0.159	0.163	0.154	0.157	0.164	0.164	0.162	0.167	0.166	0.162	0.158	0.151	0.15	0.152	0.164	0.179	0.171	0.171	0.174	0.171	0.167	0.165	0.163	0.161	0.178	0.173	0.17	0.165	0.169	0.173	0.165	0.16	0.159	0.161	0.163
85.0212	0.1	0.166	0.171	0.171	0.162	0.163	0.16	0.165	0.154	0.159	0.165	0.164	0.163	0.167	0.166	0.162	0.159	0.151	0.151	0.153	0.165	0.18	0.172	0.172	0.175	0.172	0.168	0.166	0.164	0.163	0.179	0.174	0.17	0.166	0.169	0.173	0.165	0.16	0.159	0.161	0.164
86.0215	0.1	0.166	0.172	0.171	0.162	0.164	0.161	0.165	0.155	0.16	0.166	0.165	0.163	0.168	0.167	0.163	0.159	0.152	0.151	0.154	0.166	0.181	0.172	0.172	0.175	0.172	0.168	0.167	0.164	0.164	0.18	0.174	0.171	0.166	0.17	0.174	0.166	0.161	0.16	0.162	0.165
87.022	0.1	0.167	0.172	0.172	0.163	0.164	0.161	0.166	0.155	0.16	0.166	0.165	0.164	0.168	0.167	0.163	0.16	0.152	0.151	0.154	0.166	0.181	0.173	0.173	0.176	0.173	0.169	0.167	0.164	0.164	0.181	0.175	0.171	0.167	0.171	0.174	0.167	0.161	0.16	0.163	0.165
88.0223	0.1	0.167	0.173	0.173	0.163	0.165	0.162	0.166	0.156	0.16	0.167	0.166	0.164	0.169	0.168	0.164	0.16	0.153	0.152	0.154	0.166	0.182	0.174	0.173	0.177	0.174	0.169	0.167	0.165	0.164	0.181	0.175	0.172	0.168	0.171	0.175	0.168	0.162	0.16	0.163	0.165
89.0227	0.1	0.168	0.174	0.173	0.164	0.165	0.162	0.166	0.157	0.161	0.168	0.166	0.164	0.169	0.169	0.164	0.161	0.153	0.153	0.154	0.167	0.183	0.174	0.174	0.178	0.175	0.17	0.168	0.166	0.164	0.182	0.176	0.172	0.168	0.172	0.176	0.169	0.162	0.161	0.163	0.166
90.023	0.1	0.169	0.174	0.174	0.164	0.166	0.163	0.167	0.157	0.16	0.168	0.167	0.165	0.17	0.169	0.165	0.161	0.153	0.153	0.155	0.168	0.184	0.175	0.175	0.178	0.175	0.171	0.169	0.166	0.164	0.183	0.176	0.173	0.169	0.172	0.176	0.169	0.163	0.162	0.164	0.167
91.0233	0.1	0.169	0.174	0.174	0.165	0.166	0.163	0.167	0.157	0.161	0.169	0.168	0.166	0.17	0.17	0.165	0.162	0.154	0.153	0.155	0.168	0.184	0.176	0.175	0.179	0.175	0.171	0.169	0.167	0.165	0.183	0.177	0.174	0.169	0.173	0.177	0.169	0.164	0.163	0.165	0.167
92.0237	0.1	0.169	0.175	0.175	0.165	0.167	0.164	0.168	0.158	0.162	0.169	0.168	0.166	0.171	0.17	0.166	0.162	0.155	0.154	0.156	0.169	0.185	0.176	0.176	0.18	0.176	0.172	0.17	0.168	0.166	0.184	0.178	0.174	0.17	0.174	0.178	0.17	0.164	0.163	0.165	0.168
93.024	0.1	0.17	0.176	0.175	0.166	0.168	0.165	0.169	0.159	0.163	0.17	0.169	0.167	0.171	0.171	0.166	0.163	0.155	0.154	0.156	0.169	0.186	0.177	0.177	0.18	0.177	0.172	0.171	0.168	0.166	0.185	0.178	0.175	0.171	0.174	0.178	0.17	0.165	0.164	0.166	0.169
94.0243	0.1	0.171	0.176	0.176	0.166	0.168	0.165	0.169	0.159	0.164	0.171	0.169	0.168	0.172	0.172	0.167	0.163	0.155	0.155	0.157	0.17	0.186	0.177	0.177	0.181	0.177	0.173	0.171	0.169	0.167	0.186	0.179	0.176	0.171	0.175	0.179	0.171	0.165	0.164	0.167	0.17
95.0247	0.1	0.171	0.177	0.177	0.167	0.169	0.165	0.17	0.16	0.165	0.171	0.17	0.169	0.172	0.172	0.167	0.164	0.156	0.155	0.157	0.17	0.187	0.179	0.178	0.182	0.178	0.173	0.172	0.17	0.168	0.187	0.179	0.176	0.172	0.175	0.179	0.172	0.166	0.165	0.167	0.17
96.025	0.1	0.172	0.177	0.177	0.168	0.169	0.166	0.171	0.16	0.166	0.172	0.171	0.169	0.173	0.173	0.168	0.165	0.157	0.156	0.158	0.171	0.188	0.179	0.178	0.182	0.178	0.174	0.172	0.17	0.169	0.188	0.18	0.177	0.173	0.176	0.18	0.172	0.167	0.165	0.167	0.171
97.0253	0.1	0.172	0.178	0.178	0.168	0.17	0.166	0.171	0.161	0.167	0.172	0.171	0.17	0.173	0.174	0.168	0.165	0.157	0.156	0.159	0.172	0.188	0.18	0.179	0.183	0.179	0.175	0.173	0.171	0.17	0.19	0.181	0.178	0.173	0.177	0.18	0.173	0.167	0.166	0.168	0.172
98.0257	0.1	0.173	0.178	0.178	0.169	0.17	0.167	0.172	0.161	0.167	0.173	0.172	0.17	0.174	0.174	0.168	0.165	0.158	0.157	0.159	0.172	0.189	0.181	0.18	0.184	0.18	0.176	0.173	0.172	0.17	0.189	0.181	0.178	0.174	0.177	0.181	0.173	0.168	0.166	0.169	0.172
99.026	0.1	0.174	0.179	0.179	0.169	0.171	0.167	0.173	0.162	0.167	0.174	0.172	0.171	0.174	0.175	0.169	0.166	0.158	0.157	0.159	0.173	0.19	0.181	0.181	0.185	0.181	0.177	0.174	0.173	0.171	0.19	0.182	0.179	0.175	0.178	0.182	0.174	0.169	0.167	0.17	0.173
100.026	0.1	0.174	0.179	0.18	0.17	0.171	0.168	0.173	0.162	0.167	0.174	0.173	0.171	0.175	0.175	0.169	0.166	0.158	0.158	0.16	0.173	0.191	0.182	0.181	0.185	0.181	0.177	0.175	0.173	0.171	0.191	0.183	0.18	0.175	0.178	0.183	0.175	0.169	0.168	0.171	0.173
101.027	0.1	0.175	0.18	0.18	0.17	0.172	0.169	0.173	0.163	0.168	0.175	0.174	0.172	0.175	0.176	0.17	0.167	0.159	0.158	0.16	0.174	0.192	0.183	0.182	0.186	0.182	0.178	0.175	0.174	0.172	0.192	0.183	0.18	0.176	0.179	0.183	0.175	0.17	0.168	0.171	0.174
102.027	0.1	0.175	0.181	0.181	0.171	0.173	0.169	0.174	0.164	0.169	0.176	0.174	0.173	0.176	0.177	0.171	0.167	0.159	0.159	0.161	0.174	0.193	0.183	0.182	0.187	0.182	0.178	0.176	0.175	0.172	0.193	0.184	0.181	0.177	0.18	0.184	0.176	0.17	0.169	0.171	0.175
103.028	0.1	0.176	0.181	0.181	0.172	0.173	0.17	0.175	0.164	0.169	0.176	0.175	0.173	0.177	0.177	0.171	0.168	0.16	0.159	0.161	0.175	0.194	0.184	0.183	0.187	0.183	0.179	0.177	0.175	0.172	0.193	0.185	0.182	0.177	0.18	0.185	0.177	0.171	0.169	0.172	0.175
104.028	0.1	0.177	0.182	0.182	0.172	0.174	0.17	0.176	0.165	0.17	0.177	0.176	0.174	0.177	0.178	0.172	0.168	0.16	0.16	0.162	0.176	0.194	0.185	0.184	0.188	0.184	0.18	0.177	0.176	0.173	0.194	0.185	0.182	0.178	0.181	0.185	0.177	0.172	0.17	0.173	0.176
105.028	0.1	0.177	0.182	0.183	0.173	0.174	0.171	0.176	0.165	0.171	0.178	0.176	0.175	0.178	0.178	0.172	0.169	0.161	0.161	0.162	0.177	0.195	0.186	0.184	0.189	0.185	0.181	0.178	0.176	0.174	0.195	0.186	0.183	0.178	0.182	0.186	0.178	0.172	0.171	0.173	0.177
106.028	0.1	0.178	0.183	0.183	0.174	0.175	0.171	0.177	0.166	0.172	0.179	0.177	0.176	0.179	0.179	0.173	0.17	0.162	0.161	0.163	0.177	0.195	0.187	0.185	0.189	0.185	0.181	0.179	0.177	0.175	0.196	0.187	0.183	0.179	0.182	0.187	0.179	0.173	0.171	0.174	0.178
107.029	0.1	0.179	0.184	0.184	0.174	0.176	0.172	0.178	0.167	0.174	0.18	0.178	0.176	0.179	0.179	0.173	0.17	0.162	0.162	0.164	0.178	0.196	0.187	0.186	0.189	0.185	0.181	0.18	0.177	0.176	0.197	0.188	0.184	0.18	0.183	0.188	0.179	0.174	0.172	0.174	0.179
108.029	0.1	0.179	0.184	0.184	0.175	0.176	0.172	0.179	0.167	0.174	0.18	0.178	0.177	0.18	0.18	0.174	0.171	0.163	0.162	0.165	0.178	0.197	0.188	0.187	0.191	0.186	0.182	0.181	0.178	0.177	0.198	0.188	0.185	0.181	0.184	0.188	0.18	0.175	0.173	0.176	0.18
109.03	0.1	0.18	0.185	0.185	0.175	0.177	0.173	0.179	0.168	0.175	0.181	0.179	0.178	0.181	0.181	0.174	0.171	0.163	0.163	0.165	0.179	0.198	0.189	0.187	0.191	0.187	0.183	0.181	0.179	0.178	0.199	0.189	0.186	0.181	0.185	0.188	0.181	0.175	0.173	0.176	0.18
110.03	0.1	0.181	0.186	0.186	0.176	0.177	0.174	0.18	0.168	0.175	0.181	0.18	0.178	0.181	0.181	0.175	0.172	0.164	0.163	0.166	0.179	0.199	0.19	0.188	0.192	0.188	0.184	0.182	0.179	0.178	0.2	0.19	0.187	0.182	0.185	0.189	0.182	0.176	0.174	0.176	0.18
111.03	0.1	0.181	0.186	0.187	0.177	0.178	0.175	0.181	0.169	0.176	0.183	0.18	0.179	0.182	0.182	0.176	0.173	0.165	0.165	0.166	0.18	0.2	0.19	0.189	0.193	0.189	0.184	0.183	0.18	0.179	0.201	0.19	0.187	0.183	0.186	0.19	0.182	0.177	0.175	0.177	0.181
112.031	0.1	0.182	0.187	0.187	0.177	0.178	0.175	0.181	0.17	0.176	0.184	0.181	0.179	0.182	0.183	0.176	0.174	0.166	0.165	0.167	0.181	0.201	0.191	0.19	0.194	0.19	0.185	0.183	0.182	0.18	0.203	0.191	0.188	0.184	0.187	0.191	0.183	0.177	0.176	0.178	0.182
113.031	0.1	0.183	0.188	0.188	0.178	0.179	0.176	0.182	0.171	0.177	0.184	0.181	0.18	0.183	0.183	0.177	0.174	0.166	0.165	0.167	0.182	0.202	0.192	0.191	0.195	0.19	0.186	0.184	0.183	0.181	0.203	0.192	0.189	0.185	0.188	0.192	0.184	0.178	0.176	0.179	0.183
114.031	0.1	0.183	0.188	0.189	0.179	0.18	0.176	0.183	0.171	0.177	0.184	0.182	0.181	0.183	0.184	0.177	0.175	0.167	0.166	0.168	0.182	0.202	0.193	0.191	0.196	0.191	0.187	0.185	0.183	0.181	0.204	0.192	0.19	0.185	0.189	0.192	0.184	0.179	0.177	0.179	0.184
115.032	0.1	0.184	0.189	0.19	0.179	0.18	0.177	0.183	0.172	0.178	0.185	0.183	0.181	0.184	0.185	0.178	0.175	0.167	0.166	0.168	0.183	0.203	0.193	0.192	0.196	0.192	0.187	0.185	0.184	0.181	0.205	0.193	0.19	0.186	0.189	0.193	0.185	0.179	0.177	0.18	0.185
116.032	0.1	0.185	0.189	0.19	0.179	0.181	0.177	0.184	0.172	0.179	0.186	0.183	0.182	0.185	0.185	0.178	0.175	0.167	0.167	0.169	0.183	0.204	0.194	0.193	0.197	0.192	0.188	0.186	0.185	0.181	0.205	0.194	0.191	0.187	0.19	0.194	0.186	0.18	0.178	0.18	0.185
117.032	0.1	0.185	0.19	0.191	0.18	0.182	0.178	0.185	0.173	0.18	0.187	0.184	0.182	0.185	0.186	0.179	0.176	0.168	0.168	0.17	0.184	0.206	0.195	0.194	0.198	0.193	0.189	0.186	0.185	0.182	0.206	0.195	0.192	0.188	0.191	0.195	0.187	0.181	0.179	0.181	0.186
118.033	0.1	0.186	0.191	0.192	0.181	0.182	0.179	0.185	0.174	0.18	0.187	0.184	0.183	0.186	0.187	0.18	0.176	0.168	0.168	0.17	0.185	0.206	0.195	0.194	0.199	0.194	0.189	0.187	0.186	0.182	0.208	0.195	0.193	0.188	0.191	0.196	0.188	0.181	0.179	0.182	0.187
119.033	0.1	0.187	0.191	0.192	0.182	0.183	0.18	0.186	0.174	0.181	0.188	0.185	0.184	0.187	0.188	0.18	0.177	0.169	0.169	0.17	0.185	0.207	0.196	0.195	0.199	0.195	0.19	0.188	0.187	0.183	0.208	0.196	0.194	0.189	0.192	0.197	0.189	0.182	0.179	0.182	0.187
120.034	0.1	0.187	0.192	0.193	0.182	0.184	0.18	0.186	0.176	0.182	0.189	0.186	0.185	0.187	0.189	0.181	0.178	0.17	0.169	0.171	0.186	0.208	0.197	0.196	0.2	0.195	0.191	0.189	0.187	0.184	0.209	0.197	0.194	0.19	0.193	0.197	0.189	0.183	0.18	0.183	0.188
121.034	0.1	0.188	0.193	0.194	0.183	0.185	0.181	0.187	0.176	0.182	0.189	0.187	0.185	0.188	0.189	0.182	0.178	0.17	0.169	0.172	0.187	0.209	0.198	0.197	0.201	0.196	0.191	0.189	0.188	0.184	0.21	0.198	0.195	0.191	0.194	0.198	0.19	0.184	0.181	0.184	0.189
122.034	0.1	0.189	0.194	0.195	0.183	0.185	0.181	0.187	0.177	0.183	0.19	0.187	0.186	0.188	0.19	0.182	0.179	0.171	0.17	0.172	0.187	0.209	0.199	0.197	0.201	0.197	0.192	0.19	0.189	0.185	0.211	0.198	0.196	0.191	0.195	0.199	0.191	0.184	0.182	0.184	0.189
123.034	0.1	0.19	0.194	0.195	0.184	0.186	0.182	0.188	0.177	0.184	0.19	0.188	0.187	0.189	0.19	0.183	0.179	0.171	0.17	0.172	0.188	0.21	0.199	0.198	0.202	0.197	0.193	0.191	0.19	0.186	0.212	0.199	0.197	0.192	0.196	0.2	0.192	0.185	0.182	0.185	0.191
124.035	0.1	0.19	0.195	0.196	0.185	0.186	0.182	0.189	0.177	0.185	0.191	0.189	0.187	0.19	0.191	0.183	0.18	0.172	0.171	0.173	0.189	0.211	0.2	0.199	0.203	0.198	0.194	0.191	0.19	0.187	0.213	0.2	0.198	0.193	0.196	0.2	0.192	0.186	0.183	0.186	0.191
125.035	0.1	0.191	0.196	0.197	0.185	0.187	0.183	0.189	0.178	0.185	0.192	0.189	0.188	0.19	0.192	0.184	0.181	0.173	0.172	0.174	0.189	0.212	0.201	0.2	0.204	0.199	0.194	0.192	0.191	0.187	0.214	0.201	0.199	0.194	0.197	0.201	0.193	0.186	0.184	0.187	0.192
126.035	0.1	0.192	0.196	0.197	0.186	0.187	0.183	0.19	0.179	0.186	0.193	0.19	0.189	0.191	0.193	0.185	0.181	0.173	0.172	0.174	0.19	0.213	0.202	0.201	0.205	0.2	0.195	0.193	0.192	0.188	0.215	0.201	0.199	0.195	0.198	0.202	0.194	0.187	0.184	0.187	0.193
127.036	0.1	0.193	0.197	0.198	0.186	0.188	0.184	0.191	0.18	0.187	0.194	0.191	0.19	0.192	0.193	0.185	0.182	0.174	0.173	0.175	0.191	0.214	0.203	0.201	0.206	0.2	0.196	0.193	0.193	0.189	0.216	0.202	0.2	0.196	0.199	0.203	0.195	0.188	0.185	0.188	0.194
128.036	0.1	0.193	0.198	0.199	0.187	0.189	0.185	0.192	0.181	0.188	0.195	0.191	0.19	0.192	0.194	0.186	0.183	0.175	0.174	0.175	0.192	0.215	0.204	0.202	0.206	0.201	0.196	0.194	0.194	0.189	0.217	0.203	0.201	0.196	0.2	0.204	0.196	0.189	0.186	0.188	0.194
129.036	0.1	0.194	0.199	0.2	0.188	0.19	0.186	0.192	0.181	0.189	0.196	0.192	0.191	0.193	0.195	0.186	0.183	0.175	0.174	0.176	0.192	0.216	0.205	0.203	0.207	0.202	0.197	0.195	0.194	0.19	0.218	0.204	0.202	0.197	0.201	0.204	0.197	0.189	0.187	0.19	0.195
130.037	0.1	0.195	0.199	0.201	0.188	0.19	0.186	0.193	0.182	0.19	0.196	0.193	0.192	0.194	0.195	0.187	0.184	0.176	0.175	0.177	0.193	0.217	0.206	0.204	0.208	0.203	0.198	0.196	0.195	0.191	0.219	0.204	0.203	0.198	0.201	0.205	0.197	0.19	0.187	0.19	0.196
131.037	0.1	0.196	0.2	0.201	0.189	0.191	0.187	0.194	0.183	0.19	0.197	0.194	0.192	0.194	0.196	0.188	0.184	0.177	0.176	0.177	0.194	0.218	0.207	0.205	0.209	0.204	0.199	0.197	0.196	0.192	0.22	0.205	0.204	0.199	0.202	0.206	0.198	0.191	0.188	0.191	0.196
132.038	0.1	0.196	0.201	0.202	0.19	0.192	0.188	0.195	0.184	0.191	0.198	0.194	0.193	0.195	0.197	0.188	0.185	0.177	0.176	0.178	0.194	0.219	0.208	0.206	0.21	0.205	0.2	0.197	0.197	0.193	0.221	0.206	0.205	0.2	0.203	0.207	0.199	0.192	0.189	0.192	0.198
133.038	0.1	0.197	0.202	0.203	0.191	0.193	0.188	0.196	0.185	0.192	0.199	0.195	0.194	0.196	0.197	0.189	0.186	0.178	0.177	0.179	0.195	0.22	0.209	0.207	0.211	0.205	0.2	0.198	0.198	0.194	0.222	0.207	0.205	0.201	0.204	0.208	0.2	0.193	0.19	0.192	0.198
134.038	0.1	0.198	0.202	0.204	0.191	0.193	0.189	0.196	0.185	0.193	0.2	0.196	0.195	0.197	0.198	0.189	0.186	0.179	0.177	0.179	0.196	0.221	0.209	0.207	0.212	0.206	0.201	0.199	0.198	0.194	0.223	0.208	0.207	0.202	0.205	0.209	0.201	0.194	0.191	0.193	0.2
135.039	0.1	0.199	0.203	0.204	0.192	0.194	0.19	0.197	0.186	0.194	0.2	0.197	0.195	0.197	0.199	0.19	0.187	0.179	0.178	0.18	0.197	0.222	0.21	0.208	0.213	0.207	0.202	0.2	0.199	0.195	0.224	0.209	0.207	0.203	0.206	0.21	0.202	0.195	0.191	0.194	0.2
136.039	0.1	0.2	0.204	0.205	0.193	0.194	0.19	0.198	0.187	0.195	0.201	0.197	0.196	0.198	0.199	0.191	0.188	0.18	0.179	0.181	0.198	0.223	0.211	0.209	0.213	0.208	0.203	0.201	0.2	0.196	0.225	0.21	0.208	0.204	0.206	0.21	0.203	0.195	0.192	0.195	0.201
137.04	0.1	0.2	0.205	0.206	0.193	0.195	0.191	0.199	0.187	0.195	0.202	0.198	0.197	0.198	0.2	0.191	0.188	0.181	0.179	0.182	0.198	0.224	0.212	0.21	0.214	0.208	0.203	0.201	0.201	0.197	0.226	0.21	0.209	0.204	0.207	0.211	0.204	0.196	0.193	0.196	0.202
138.04	0.1	0.201	0.205	0.207	0.194	0.196	0.192	0.2	0.188	0.196	0.203	0.199	0.198	0.199	0.201	0.192	0.189	0.181	0.18	0.182	0.199	0.224	0.213	0.211	0.215	0.209	0.204	0.202	0.202	0.198	0.227	0.211	0.21	0.205	0.208	0.212	0.204	0.197	0.194	0.196	0.203
139.04	0.1	0.202	0.206	0.207	0.195	0.197	0.192	0.201	0.189	0.197	0.204	0.2	0.199	0.2	0.202	0.193	0.189	0.182	0.181	0.183	0.2	0.225	0.214	0.212	0.216	0.21	0.205	0.203	0.203	0.199	0.228	0.212	0.211	0.206	0.209	0.213	0.205	0.198	0.194	0.197	0.204
140.041	0.1	0.203	0.207	0.208	0.196	0.197	0.193	0.201	0.19	0.198	0.205	0.201	0.199	0.201	0.202	0.193	0.19	0.183	0.182	0.184	0.201	0.227	0.215	0.212	0.217	0.211	0.206	0.204	0.203	0.2	0.229	0.213	0.212	0.207	0.21	0.214	0.206	0.199	0.195	0.198	0.206
141.041	0.1	0.204	0.208	0.209	0.196	0.198	0.194	0.202	0.191	0.199	0.205	0.202	0.2	0.201	0.203	0.194	0.191	0.183	0.182	0.184	0.202	0.228	0.216	0.213	0.218	0.212	0.207	0.205	0.204	0.201	0.23	0.214	0.213	0.208	0.211	0.214	0.207	0.2	0.196	0.199	0.206
142.041	0.1	0.204	0.208	0.21	0.197	0.199	0.195	0.203	0.191	0.2	0.206	0.202	0.201	0.202	0.204	0.194	0.191	0.184	0.182	0.185	0.202	0.228	0.217	0.214	0.219	0.213	0.208	0.206	0.205	0.201	0.231	0.214	0.213	0.209	0.212	0.215	0.208	0.201	0.197	0.199	0.207
143.042	0.1	0.205	0.209	0.21	0.197	0.2	0.195	0.203	0.192	0.201	0.207	0.203	0.202	0.203	0.204	0.195	0.192	0.185	0.184	0.186	0.203	0.23	0.218	0.215	0.22	0.213	0.209	0.206	0.206	0.202	0.231	0.215	0.214	0.21	0.213	0.216	0.209	0.201	0.198	0.2	0.208
144.042	0.1	0.206	0.21	0.211	0.198	0.2	0.196	0.204	0.193	0.201	0.208	0.204	0.202	0.203	0.205	0.196	0.192	0.185	0.184	0.186	0.204	0.231	0.219	0.216	0.221	0.214	0.209	0.208	0.207	0.203	0.233	0.216	0.215	0.211	0.214	0.217	0.21	0.202	0.198	0.201	0.209
145.042	0.1	0.207	0.21	0.212	0.199	0.201	0.197	0.205	0.193	0.202	0.209	0.204	0.203	0.204	0.206	0.196	0.194	0.186	0.185	0.187	0.205	0.232	0.22	0.217	0.222	0.215	0.21	0.208	0.208	0.204	0.234	0.217	0.216	0.212	0.215	0.218	0.21	0.203	0.199	0.202	0.21
146.042	0.1	0.207	0.211	0.213	0.2	0.202	0.197	0.206	0.194	0.203	0.21	0.205	0.204	0.205	0.207	0.197	0.194	0.187	0.186	0.188	0.205	0.233	0.22	0.218	0.222	0.216	0.211	0.209	0.209	0.205	0.235	0.218	0.217	0.213	0.215	0.219	0.211	0.204	0.2	0.203	0.211
147.043	0.1	0.208	0.212	0.213	0.2	0.202	0.198	0.206	0.195	0.203	0.21	0.206	0.205	0.206	0.207	0.198	0.195	0.187	0.186	0.188	0.206	0.234	0.222	0.219	0.223	0.217	0.212	0.21	0.21	0.205	0.235	0.219	0.218	0.214	0.216	0.22	0.212	0.205	0.201	0.204	0.212
148.043	0.1	0.209	0.213	0.214	0.201	0.203	0.199	0.207	0.196	0.204	0.211	0.207	0.206	0.206	0.208	0.198	0.195	0.188	0.187	0.189	0.207	0.235	0.223	0.22	0.224	0.218	0.213	0.211	0.211	0.206	0.236	0.22	0.219	0.215	0.217	0.221	0.213	0.206	0.201	0.204	0.213
149.043	0.1	0.21	0.214	0.216	0.202	0.205	0.2	0.208	0.197	0.206	0.212	0.208	0.206	0.207	0.209	0.199	0.196	0.189	0.188	0.19	0.208	0.236	0.224	0.221	0.225	0.219	0.214	0.212	0.211	0.207	0.238	0.22	0.22	0.216	0.218	0.222	0.214	0.207	0.202	0.206	0.214
150.044	0.1	0.211	0.214	0.216	0.203	0.205	0.2	0.21	0.198	0.206	0.213	0.208	0.207	0.208	0.21	0.2	0.197	0.189	0.188	0.191	0.209	0.237	0.225	0.222	0.226	0.22	0.214	0.212	0.212	0.208	0.239	0.221	0.221	0.217	0.219	0.223	0.215	0.208	0.203	0.206	0.215
151.044	0.1	0.212	0.215	0.217	0.203	0.206	0.201	0.21	0.199	0.207	0.214	0.209	0.208	0.209	0.211	0.201	0.198	0.19	0.189	0.192	0.209	0.238	0.226	0.223	0.227	0.221	0.215	0.214	0.213	0.209	0.24	0.222	0.222	0.218	0.22	0.223	0.216	0.209	0.204	0.207	0.216
152.044	0.1	0.212	0.216	0.218	0.204	0.207	0.202	0.211	0.199	0.208	0.215	0.21	0.209	0.209	0.211	0.201	0.198	0.191	0.19	0.193	0.21	0.239	0.226	0.223	0.228	0.221	0.216	0.214	0.214	0.21	0.24	0.223	0.223	0.219	0.221	0.224	0.217	0.209	0.204	0.208	0.217
153.045	0.1	0.213	0.217	0.218	0.205	0.207	0.202	0.211	0.2	0.209	0.216	0.211	0.21	0.21	0.212	0.202	0.199	0.192	0.191	0.194	0.211	0.24	0.227	0.224	0.229	0.222	0.217	0.215	0.215	0.211	0.241	0.224	0.224	0.22	0.222	0.226	0.218	0.211	0.205	0.209	0.218
154.045	0.1	0.214	0.217	0.219	0.206	0.208	0.203	0.212	0.201	0.21	0.217	0.212	0.21	0.211	0.213	0.203	0.2	0.192	0.192	0.194	0.212	0.241	0.228	0.225	0.23	0.223	0.218	0.216	0.216	0.212	0.242	0.225	0.225	0.221	0.223	0.226	0.218	0.211	0.206	0.21	0.219
155.046	0.1	0.215	0.218	0.22	0.206	0.209	0.204	0.213	0.202	0.211	0.217	0.212	0.211	0.212	0.214	0.203	0.2	0.193	0.192	0.195	0.213	0.242	0.229	0.226	0.231	0.224	0.219	0.217	0.217	0.212	0.243	0.226	0.226	0.222	0.224	0.228	0.219	0.212	0.207	0.211	0.22
156.046	0.1	0.215	0.219	0.221	0.207	0.21	0.205	0.214	0.202	0.211	0.218	0.213	0.212	0.212	0.214	0.204	0.201	0.194	0.193	0.196	0.213	0.243	0.231	0.227	0.232	0.225	0.22	0.218	0.217	0.213	0.244	0.227	0.227	0.223	0.225	0.228	0.22	0.213	0.208	0.212	0.221
157.046	0.1	0.217	0.22	0.222	0.208	0.211	0.206	0.214	0.203	0.212	0.219	0.214	0.213	0.214	0.215	0.205	0.202	0.194	0.193	0.197	0.214	0.245	0.231	0.228	0.233	0.226	0.221	0.219	0.218	0.214	0.245	0.228	0.228	0.224	0.226	0.229	0.221	0.214	0.209	0.213	0.222
158.047	0.1	0.218	0.221	0.223	0.209	0.212	0.206	0.216	0.204	0.213	0.22	0.215	0.214	0.214	0.216	0.206	0.203	0.195	0.194	0.198	0.215	0.246	0.233	0.229	0.234	0.227	0.222	0.22	0.219	0.215	0.246	0.229	0.229	0.225	0.227	0.23	0.222	0.215	0.209	0.214	0.222
159.047	0.1	0.218	0.221	0.224	0.209	0.213	0.207	0.217	0.205	0.214	0.221	0.216	0.214	0.215	0.217	0.207	0.203	0.196	0.195	0.198	0.216	0.247	0.233	0.23	0.235	0.228	0.222	0.221	0.22	0.216	0.247	0.23	0.23	0.227	0.228	0.231	0.223	0.216	0.211	0.215	0.224
160.047	0.1	0.219	0.222	0.225	0.21	0.213	0.208	0.217	0.205	0.214	0.222	0.217	0.215	0.216	0.218	0.207	0.204	0.196	0.196	0.199	0.217	0.248	0.235	0.231	0.236	0.228	0.223	0.222	0.222	0.217	0.248	0.231	0.231	0.228	0.229	0.232	0.224	0.217	0.211	0.216	0.224
161.048	0.1	0.22	0.223	0.225	0.211	0.214	0.209	0.218	0.207	0.215	0.223	0.217	0.216	0.217	0.219	0.208	0.205	0.198	0.197	0.2	0.218	0.249	0.235	0.232	0.237	0.229	0.224	0.223	0.222	0.218	0.249	0.232	0.232	0.229	0.23	0.233	0.225	0.218	0.212	0.217	0.225
162.048	0.1	0.221	0.224	0.226	0.212	0.215	0.21	0.219	0.207	0.216	0.224	0.218	0.217	0.218	0.22	0.209	0.205	0.199	0.198	0.201	0.219	0.25	0.237	0.233	0.238	0.23	0.225	0.224	0.223	0.219	0.25	0.233	0.233	0.23	0.231	0.234	0.226	0.219	0.213	0.218	0.226
163.048	0.1	0.222	0.225	0.227	0.212	0.216	0.21	0.22	0.208	0.217	0.224	0.219	0.218	0.218	0.22	0.209	0.206	0.199	0.198	0.201	0.219	0.251	0.237	0.234	0.239	0.231	0.226	0.224	0.224	0.219	0.252	0.234	0.234	0.231	0.232	0.235	0.227	0.22	0.214	0.218	0.227
164.049	0.1	0.222	0.225	0.228	0.213	0.217	0.211	0.221	0.209	0.218	0.225	0.22	0.219	0.219	0.221	0.21	0.207	0.2	0.199	0.202	0.22	0.252	0.238	0.235	0.24	0.232	0.227	0.225	0.225	0.22	0.252	0.235	0.235	0.232	0.233	0.236	0.227	0.221	0.214	0.219	0.228
165.049	0.1	0.224	0.226	0.228	0.214	0.218	0.211	0.221	0.21	0.218	0.226	0.221	0.219	0.22	0.222	0.211	0.208	0.2	0.2	0.203	0.221	0.253	0.239	0.236	0.241	0.233	0.228	0.226	0.226	0.221	0.253	0.236	0.236	0.233	0.234	0.237	0.228	0.222	0.215	0.221	0.229
166.049	0.101	0.225	0.227	0.229	0.215	0.219	0.212	0.222	0.21	0.219	0.227	0.222	0.22	0.221	0.223	0.212	0.209	0.201	0.201	0.204	0.222	0.254	0.24	0.237	0.242	0.234	0.229	0.227	0.227	0.223	0.254	0.237	0.237	0.234	0.235	0.238	0.229	0.223	0.216	0.222	0.23
167.05	0.1	0.226	0.228	0.23	0.216	0.22	0.213	0.223	0.211	0.22	0.227	0.223	0.221	0.222	0.224	0.213	0.21	0.202	0.202	0.205	0.223	0.255	0.242	0.238	0.243	0.235	0.229	0.228	0.227	0.223	0.255	0.238	0.238	0.235	0.236	0.239	0.23	0.224	0.217	0.222	0.232
168.05	0.1	0.226	0.229	0.231	0.216	0.22	0.214	0.224	0.212	0.221	0.228	0.224	0.222	0.223	0.224	0.213	0.21	0.203	0.202	0.205	0.223	0.256	0.243	0.238	0.243	0.235	0.23	0.229	0.229	0.224	0.256	0.239	0.239	0.236	0.237	0.24	0.231	0.224	0.218	0.223	0.232
169.051	0.1	0.228	0.23	0.232	0.217	0.221	0.214	0.225	0.213	0.222	0.229	0.225	0.223	0.224	0.225	0.214	0.211	0.204	0.203	0.206	0.224	0.258	0.244	0.24	0.245	0.236	0.231	0.23	0.23	0.225	0.258	0.24	0.24	0.237	0.238	0.241	0.232	0.225	0.219	0.224	0.233
170.051	0.101	0.228	0.231	0.233	0.218	0.222	0.215	0.226	0.214	0.223	0.23	0.226	0.224	0.225	0.226	0.215	0.212	0.205	0.204	0.207	0.225	0.259	0.245	0.241	0.246	0.238	0.232	0.231	0.23	0.226	0.258	0.241	0.241	0.238	0.239	0.242	0.233	0.226	0.22	0.225	0.235
171.052	0.1	0.229	0.232	0.234	0.219	0.223	0.216	0.227	0.214	0.224	0.231	0.226	0.225	0.225	0.227	0.216	0.213	0.206	0.205	0.208	0.226	0.26	0.246	0.241	0.246	0.238	0.233	0.232	0.231	0.227	0.259	0.242	0.242	0.239	0.24	0.243	0.234	0.228	0.221	0.226	0.235
172.052	0.1	0.23	0.232	0.234	0.22	0.224	0.217	0.227	0.215	0.224	0.232	0.227	0.226	0.226	0.228	0.217	0.214	0.206	0.206	0.209	0.227	0.261	0.247	0.243	0.247	0.239	0.234	0.232	0.232	0.228	0.261	0.243	0.243	0.24	0.241	0.244	0.235	0.229	0.222	0.227	0.237
173.052	0.101	0.231	0.233	0.235	0.22	0.224	0.218	0.227	0.216	0.225	0.232	0.228	0.226	0.227	0.229	0.217	0.214	0.207	0.207	0.21	0.228	0.262	0.248	0.243	0.248	0.24	0.235	0.233	0.232	0.229	0.261	0.244	0.244	0.241	0.242	0.245	0.236	0.23	0.223	0.228	0.237
174.053	0.101	0.232	0.234	0.236	0.221	0.225	0.218	0.229	0.217	0.226	0.234	0.229	0.227	0.228	0.23	0.218	0.215	0.208	0.207	0.21	0.228	0.263	0.249	0.244	0.249	0.241	0.235	0.234	0.234	0.229	0.262	0.245	0.246	0.243	0.243	0.246	0.237	0.23	0.223	0.229	0.238
175.053	0.101	0.233	0.235	0.237	0.222	0.226	0.219	0.229	0.217	0.227	0.235	0.23	0.228	0.229	0.23	0.218	0.216	0.209	0.208	0.211	0.229	0.264	0.25	0.245	0.25	0.242	0.237	0.235	0.235	0.23	0.263	0.246	0.247	0.244	0.244	0.247	0.238	0.231	0.224	0.23	0.239
176.054	0.101	0.233	0.235	0.238	0.223	0.227	0.22	0.23	0.218	0.227	0.235	0.23	0.229	0.229	0.231	0.219	0.217	0.209	0.209	0.212	0.23	0.266	0.251	0.246	0.251	0.243	0.237	0.236	0.236	0.231	0.264	0.247	0.247	0.245	0.245	0.247	0.239	0.232	0.225	0.231	0.24
177.054	0.101	0.234	0.236	0.239	0.223	0.227	0.22	0.231	0.219	0.228	0.236	0.232	0.23	0.23	0.232	0.22	0.218	0.21	0.21	0.212	0.231	0.266	0.252	0.247	0.252	0.244	0.238	0.237	0.237	0.232	0.266	0.248	0.249	0.246	0.246	0.249	0.24	0.233	0.226	0.231	0.241
178.054	0.101	0.236	0.237	0.239	0.224	0.229	0.221	0.232	0.22	0.229	0.237	0.233	0.231	0.231	0.233	0.221	0.219	0.211	0.21	0.214	0.232	0.268	0.253	0.248	0.253	0.245	0.239	0.238	0.237	0.233	0.267	0.249	0.25	0.247	0.247	0.25	0.241	0.234	0.227	0.233	0.243
179.055	0.101	0.236	0.238	0.241	0.225	0.229	0.222	0.232	0.22	0.23	0.238	0.233	0.232	0.232	0.234	0.222	0.219	0.212	0.211	0.214	0.233	0.269	0.254	0.249	0.253	0.245	0.24	0.239	0.238	0.233	0.267	0.25	0.251	0.247	0.248	0.25	0.241	0.235	0.227	0.233	0.243
180.055	0.101	0.238	0.239	0.241	0.226	0.23	0.223	0.233	0.221	0.231	0.239	0.235	0.233	0.233	0.234	0.223	0.22	0.213	0.213	0.216	0.234	0.27	0.255	0.25	0.255	0.247	0.241	0.24	0.239	0.234	0.269	0.251	0.252	0.249	0.249	0.252	0.243	0.236	0.229	0.234	0.245
180.055	0.101	0.236	0.237	0.24	0.225	0.229	0.222	0.233	0.221	0.23	0.238	0.234	0.232	0.233	0.234	0.222	0.22	0.213	0.212	0.215	0.233	0.268	0.254	0.248	0.253	0.246	0.24	0.24	0.239	0.234	0.269	0.25	0.251	0.248	0.248	0.251	0.242	0.236	0.228	0.234	0.244
185.055	0.101	0.242	0.244	0.246	0.231	0.235	0.227	0.236	0.225	0.235	0.243	0.239	0.237	0.238	0.239	0.227	0.224	0.217	0.217	0.22	0.238	0.276	0.26	0.255	0.26	0.252	0.245	0.244	0.245	0.239	0.274	0.256	0.257	0.254	0.255	0.257	0.247	0.242	0.234	0.24	0.25
190.056	0.101	0.248	0.249	0.251	0.235	0.239	0.231	0.24	0.23	0.239	0.247	0.244	0.242	0.242	0.243	0.231	0.229	0.222	0.222	0.224	0.243	0.282	0.266	0.261	0.265	0.257	0.25	0.249	0.249	0.243	0.28	0.261	0.263	0.259	0.26	0.262	0.252	0.247	0.239	0.245	0.256
195.057	0.101	0.253	0.253	0.255	0.24	0.244	0.235	0.245	0.235	0.244	0.252	0.248	0.247	0.247	0.247	0.235	0.233	0.225	0.226	0.228	0.247	0.288	0.271	0.266	0.27	0.262	0.255	0.254	0.254	0.247	0.286	0.267	0.268	0.265	0.265	0.268	0.258	0.252	0.244	0.25	0.262
200.058	0.101	0.258	0.259	0.26	0.244	0.248	0.239	0.25	0.239	0.248	0.257	0.254	0.251	0.251	0.251	0.239	0.237	0.23	0.23	0.232	0.252	0.295	0.277	0.272	0.275	0.268	0.26	0.258	0.259	0.252	0.292	0.273	0.274	0.27	0.271	0.273	0.263	0.258	0.249	0.256	0.268
205.059	0.101	0.263	0.263	0.265	0.248	0.252	0.243	0.254	0.243	0.253	0.262	0.259	0.255	0.256	0.256	0.243	0.241	0.233	0.234	0.236	0.256	0.301	0.282	0.277	0.28	0.273	0.265	0.264	0.264	0.256	0.297	0.279	0.279	0.276	0.276	0.278	0.269	0.263	0.253	0.26	0.274
210.059	0.101	0.267	0.268	0.269	0.252	0.257	0.247	0.259	0.248	0.257	0.266	0.264	0.26	0.26	0.26	0.248	0.245	0.238	0.238	0.24	0.261	0.307	0.287	0.282	0.285	0.278	0.269	0.27	0.27	0.261	0.301	0.284	0.285	0.281	0.282	0.284	0.274	0.268	0.259	0.265	0.281
215.06	0.101	0.272	0.273	0.274	0.256	0.261	0.252	0.263	0.252	0.261	0.271	0.269	0.264	0.265	0.264	0.252	0.249	0.243	0.243	0.245	0.266	0.313	0.292	0.288	0.29	0.283	0.274	0.275	0.275	0.266	0.306	0.29	0.291	0.286	0.287	0.289	0.279	0.273	0.263	0.271	0.287
220.06	0.101	0.277	0.277	0.279	0.261	0.266	0.256	0.268	0.256	0.266	0.277	0.274	0.269	0.269	0.268	0.256	0.254	0.247	0.248	0.25	0.27	0.319	0.298	0.294	0.295	0.288	0.279	0.28	0.28	0.273	0.312	0.296	0.297	0.291	0.293	0.295	0.284	0.278	0.268	0.276	0.294
225.061	0.101	0.281	0.282	0.284	0.265	0.271	0.26	0.272	0.261	0.271	0.281	0.279	0.273	0.275	0.273	0.261	0.258	0.252	0.252	0.254	0.276	0.324	0.304	0.3	0.301	0.294	0.285	0.286	0.286	0.279	0.317	0.302	0.302	0.297	0.299	0.3	0.289	0.284	0.274	0.283	0.301
230.061	0.101	0.286	0.287	0.289	0.269	0.275	0.264	0.277	0.266	0.276	0.286	0.284	0.278	0.279	0.277	0.265	0.262	0.256	0.257	0.259	0.28	0.33	0.309	0.305	0.305	0.299	0.289	0.29	0.291	0.284	0.321	0.307	0.308	0.302	0.304	0.306	0.295	0.289	0.279	0.289	0.308
235.062	0.101	0.29	0.291	0.292	0.273	0.279	0.269	0.283	0.271	0.281	0.291	0.289	0.282	0.284	0.281	0.269	0.267	0.26	0.261	0.263	0.285	0.335	0.314	0.31	0.311	0.304	0.294	0.296	0.297	0.289	0.326	0.313	0.314	0.307	0.31	0.311	0.3	0.295	0.285	0.295	0.314
240.063	0.102	0.295	0.296	0.298	0.277	0.283	0.273	0.288	0.275	0.286	0.295	0.293	0.287	0.289	0.285	0.274	0.271	0.265	0.266	0.269	0.29	0.34	0.318	0.316	0.316	0.309	0.299	0.301	0.301	0.295	0.332	0.318	0.319	0.312	0.316	0.316	0.306	0.301	0.29	0.302	0.32
245.063	0.102	0.299	0.3	0.302	0.281	0.287	0.277	0.291	0.28	0.291	0.3	0.298	0.291	0.293	0.29	0.278	0.275	0.27	0.271	0.273	0.296	0.345	0.323	0.321	0.32	0.314	0.303	0.306	0.308	0.3	0.338	0.324	0.324	0.317	0.321	0.321	0.311	0.307	0.296	0.308	0.327
250.064	0.102	0.304	0.305	0.307	0.285	0.291	0.281	0.297	0.284	0.295	0.305	0.303	0.295	0.298	0.294	0.282	0.28	0.274	0.276	0.279	0.301	0.35	0.329	0.326	0.326	0.319	0.308	0.311	0.314	0.305	0.343	0.329	0.33	0.323	0.327	0.327	0.316	0.312	0.302	0.314	0.333
255.065	0.102	0.308	0.31	0.311	0.289	0.296	0.285	0.302	0.289	0.3	0.309	0.308	0.3	0.303	0.298	0.287	0.285	0.279	0.281	0.284	0.305	0.355	0.334	0.331	0.33	0.323	0.313	0.317	0.319	0.31	0.348	0.334	0.335	0.328	0.332	0.332	0.321	0.318	0.307	0.319	0.338
260.065	0.102	0.313	0.314	0.316	0.293	0.3	0.288	0.306	0.293	0.304	0.314	0.313	0.304	0.307	0.303	0.291	0.289	0.284	0.286	0.288	0.309	0.359	0.339	0.337	0.335	0.329	0.317	0.321	0.325	0.314	0.353	0.339	0.34	0.333	0.338	0.337	0.326	0.323	0.312	0.324	0.343
265.066	0.102	0.317	0.319	0.32	0.296	0.304	0.292	0.314	0.297	0.309	0.317	0.317	0.309	0.312	0.307	0.295	0.294	0.289	0.292	0.293	0.314	0.364	0.344	0.341	0.34	0.333	0.322	0.325	0.329	0.319	0.359	0.344	0.345	0.338	0.343	0.342	0.332	0.328	0.318	0.331	0.349
270.066	0.102	0.322	0.323	0.325	0.3	0.307	0.295	0.318	0.3	0.313	0.32	0.321	0.313	0.316	0.311	0.3	0.297	0.293	0.297	0.298	0.319	0.368	0.348	0.346	0.344	0.337	0.326	0.329	0.332	0.324	0.364	0.348	0.35	0.342	0.348	0.346	0.337	0.333	0.323	0.337	0.355
275.067	0.102	0.325	0.328	0.329	0.304	0.312	0.3	0.324	0.305	0.318	0.326	0.326	0.318	0.321	0.316	0.304	0.302	0.298	0.302	0.303	0.323	0.373	0.353	0.351	0.348	0.342	0.331	0.333	0.337	0.328	0.371	0.352	0.355	0.346	0.353	0.351	0.342	0.338	0.329	0.341	0.362
280.067	0.102	0.33	0.331	0.333	0.307	0.315	0.303	0.328	0.308	0.322	0.329	0.33	0.321	0.325	0.32	0.307	0.306	0.301	0.307	0.307	0.328	0.377	0.357	0.355	0.353	0.346	0.335	0.338	0.341	0.332	0.375	0.357	0.359	0.351	0.358	0.356	0.347	0.342	0.334	0.347	0.367
285.068	0.103	0.334	0.336	0.338	0.31	0.319	0.306	0.334	0.312	0.326	0.333	0.333	0.326	0.33	0.324	0.311	0.31	0.305	0.311	0.312	0.332	0.381	0.361	0.36	0.357	0.35	0.339	0.341	0.345	0.337	0.38	0.361	0.363	0.355	0.363	0.361	0.353	0.348	0.339	0.353	0.372
290.069	0.103	0.338	0.339	0.342	0.313	0.322	0.309	0.34	0.315	0.329	0.336	0.337	0.33	0.333	0.327	0.315	0.313	0.308	0.315	0.315	0.334	0.385	0.366	0.364	0.361	0.354	0.343	0.346	0.349	0.341	0.386	0.365	0.367	0.36	0.368	0.367	0.358	0.353	0.344	0.359	0.376
295.069	0.103	0.342	0.344	0.346	0.316	0.326	0.313	0.343	0.319	0.332	0.341	0.341	0.333	0.338	0.332	0.318	0.317	0.311	0.321	0.321	0.338	0.388	0.37	0.368	0.364	0.358	0.347	0.35	0.354	0.344	0.39	0.368	0.371	0.364	0.373	0.371	0.363	0.357	0.35	0.362	0.382
300.07	0.103	0.346	0.348	0.35	0.32	0.329	0.316	0.349	0.324	0.336	0.345	0.345	0.337	0.341	0.335	0.321	0.321	0.314	0.325	0.325	0.343	0.392	0.374	0.373	0.368	0.363	0.351	0.354	0.358	0.349	0.395	0.372	0.376	0.368	0.377	0.376	0.367	0.363	0.356	0.369	0.388
305.071	0.103	0.349	0.352	0.354	0.323	0.332	0.319	0.353	0.327	0.339	0.349	0.348	0.34	0.345	0.339	0.325	0.324	0.319	0.33	0.329	0.346	0.396	0.378	0.376	0.372	0.366	0.355	0.359	0.362	0.352	0.399	0.376	0.379	0.372	0.382	0.382	0.373	0.367	0.362	0.373	0.393
310.071	0.103	0.353	0.355	0.358	0.326	0.336	0.323	0.357	0.331	0.343	0.353	0.351	0.344	0.348	0.343	0.328	0.327	0.322	0.335	0.332	0.35	0.399	0.382	0.38	0.376	0.37	0.359	0.362	0.365	0.355	0.402	0.38	0.383	0.376	0.386	0.385	0.379	0.371	0.367	0.377	0.397
315.072	0.103	0.357	0.359	0.362	0.329	0.34	0.326	0.363	0.335	0.346	0.356	0.354	0.348	0.352	0.346	0.331	0.328	0.326	0.338	0.336	0.355	0.404	0.388	0.385	0.381	0.373	0.362	0.368	0.368	0.359	0.406	0.383	0.387	0.38	0.389	0.389	0.383	0.376	0.372	0.383	0.399
320.073	0.103	0.36	0.363	0.365	0.333	0.344	0.329	0.365	0.339	0.35	0.362	0.358	0.35	0.356	0.35	0.334	0.331	0.33	0.344	0.341	0.358	0.407	0.391	0.389	0.384	0.377	0.365	0.371	0.372	0.362	0.411	0.386	0.389	0.383	0.394	0.393	0.387	0.379	0.376	0.384	0.407
325.073	0.104	0.364	0.365	0.369	0.336	0.349	0.332	0.372	0.343	0.352	0.364	0.361	0.354	0.359	0.353	0.337	0.333	0.333	0.348	0.344	0.363	0.41	0.395	0.392	0.388	0.381	0.369	0.375	0.375	0.365	0.411	0.39	0.394	0.387	0.398	0.397	0.391	0.384	0.383	0.391	0.409
330.074	0.104	0.368	0.37	0.373	0.338	0.352	0.335	0.375	0.347	0.355	0.368	0.365	0.358	0.363	0.357	0.341	0.336	0.338	0.351	0.348	0.365	0.415	0.399	0.396	0.392	0.385	0.372	0.378	0.379	0.368	0.417	0.393	0.398	0.391	0.402	0.401	0.394	0.388	0.387	0.393	0.412
335.075	0.104	0.371	0.373	0.376	0.342	0.356	0.339	0.379	0.352	0.359	0.371	0.368	0.361	0.366	0.36	0.345	0.339	0.342	0.355	0.351	0.37	0.419	0.402	0.4	0.396	0.388	0.376	0.382	0.384	0.372	0.419	0.397	0.402	0.395	0.406	0.405	0.396	0.392	0.392	0.398	0.415
340.075	0.105	0.375	0.377	0.379	0.344	0.36	0.341	0.383	0.354	0.362	0.375	0.371	0.364	0.37	0.364	0.349	0.341	0.346	0.359	0.355	0.374	0.422	0.405	0.404	0.4	0.392	0.38	0.386	0.389	0.377	0.422	0.401	0.404	0.398	0.41	0.407	0.399	0.396	0.396	0.401	0.418
345.076	0.105	0.378	0.381	0.383	0.348	0.364	0.344	0.385	0.359	0.366	0.379	0.374	0.368	0.374	0.367	0.352	0.344	0.349	0.362	0.359	0.377	0.426	0.408	0.408	0.404	0.395	0.383	0.391	0.395	0.381	0.423	0.404	0.408	0.401	0.413	0.41	0.402	0.399	0.399	0.405	0.422
350.077	0.105	0.381	0.385	0.386	0.351	0.369	0.347	0.388	0.362	0.37	0.382	0.377	0.371	0.377	0.371	0.355	0.347	0.353	0.366	0.363	0.381	0.43	0.412	0.411	0.408	0.399	0.386	0.394	0.4	0.387	0.425	0.408	0.412	0.404	0.417	0.413	0.404	0.403	0.403	0.408	0.425
355.077	0.105	0.385	0.388	0.389	0.354	0.373	0.349	0.391	0.365	0.375	0.385	0.38	0.374	0.38	0.374	0.359	0.347	0.357	0.368	0.366	0.384	0.434	0.416	0.414	0.412	0.402	0.389	0.397	0.405	0.392	0.427	0.412	0.416	0.408	0.42	0.415	0.407	0.406	0.408	0.412	0.428
360.078	0.105	0.389	0.392	0.393	0.357	0.377	0.353	0.392	0.368	0.378	0.39	0.384	0.376	0.384	0.378	0.363	0.35	0.36	0.372	0.37	0.39	0.439	0.42	0.418	0.414	0.407	0.392	0.4	0.411	0.399	0.429	0.416	0.419	0.412	0.424	0.418	0.412	0.41	0.411	0.413	0.432
365.079	0.105	0.393	0.395	0.396	0.36	0.382	0.355	0.393	0.371	0.381	0.393	0.386	0.38	0.387	0.381	0.367	0.353	0.363	0.376	0.373	0.394	0.443	0.424	0.421	0.419	0.411	0.395	0.405	0.414	0.403	0.429	0.42	0.423	0.416	0.428	0.421	0.414	0.414	0.414	0.418	0.438
370.079	0.105	0.396	0.398	0.399	0.363	0.385	0.358	0.394	0.376	0.386	0.398	0.389	0.383	0.39	0.384	0.37	0.355	0.366	0.382	0.377	0.399	0.447	0.427	0.425	0.421	0.416	0.396	0.408	0.419	0.41	0.43	0.422	0.426	0.42	0.432	0.424	0.418	0.416	0.416	0.419	0.443
375.08	0.105	0.4	0.403	0.403	0.366	0.392	0.361	0.397	0.378	0.389	0.402	0.393	0.386	0.392	0.387	0.373	0.359	0.368	0.384	0.381	0.401	0.45	0.431	0.428	0.425	0.421	0.399	0.411	0.422	0.415	0.435	0.426	0.429	0.424	0.435	0.427	0.42	0.419	0.42	0.423	0.446
380.081	0.106	0.404	0.405	0.406	0.368	0.396	0.363	0.397	0.382	0.392	0.407	0.396	0.391	0.396	0.391	0.377	0.362	0.371	0.388	0.385	0.406	0.454	0.434	0.433	0.429	0.425	0.402	0.417	0.427	0.416	0.438	0.43	0.433	0.427	0.439	0.43	0.424	0.425	0.425	0.427	0.448
385.082	0.106	0.407	0.408	0.409	0.372	0.4	0.366	0.4	0.384	0.394	0.411	0.398	0.394	0.398	0.395	0.38	0.365	0.374	0.392	0.388	0.41	0.458	0.437	0.436	0.433	0.429	0.405	0.42	0.432	0.415	0.44	0.432	0.436	0.431	0.443	0.433	0.427	0.428	0.428	0.43	0.453
390.082	0.106	0.41	0.411	0.411	0.374	0.405	0.368	0.401	0.386	0.397	0.415	0.402	0.397	0.401	0.398	0.383	0.369	0.376	0.394	0.392	0.414	0.461	0.442	0.439	0.437	0.434	0.407	0.423	0.438	0.421	0.445	0.436	0.44	0.435	0.446	0.436	0.429	0.43	0.43	0.433	0.455
395.083	0.106	0.413	0.413	0.414	0.374	0.408	0.372	0.403	0.388	0.399	0.417	0.404	0.4	0.404	0.402	0.387	0.372	0.379	0.399	0.395	0.418	0.465	0.445	0.443	0.441	0.437	0.41	0.429	0.442	0.421	0.45	0.439	0.444	0.438	0.45	0.44	0.431	0.435	0.434	0.438	0.457
400.084	0.106	0.415	0.416	0.418	0.377	0.412	0.374	0.403	0.391	0.402	0.422	0.407	0.403	0.406	0.405	0.39	0.378	0.381	0.398	0.398	0.422	0.469	0.449	0.447	0.445	0.441	0.414	0.428	0.448	0.424	0.451	0.441	0.447	0.441	0.454	0.443	0.436	0.438	0.437	0.438	0.459
405.084	0.107	0.419	0.419	0.421	0.378	0.416	0.377	0.405	0.395	0.404	0.423	0.409	0.405	0.409	0.408	0.393	0.38	0.385	0.406	0.402	0.426	0.473	0.451	0.45	0.45	0.445	0.417	0.434	0.455	0.43	0.455	0.444	0.45	0.444	0.457	0.446	0.437	0.441	0.441	0.441	0.463
410.085	0.107	0.422	0.422	0.425	0.379	0.419	0.379	0.407	0.397	0.408	0.424	0.411	0.408	0.411	0.41	0.396	0.383	0.387	0.409	0.404	0.431	0.477	0.454	0.453	0.453	0.447	0.422	0.438	0.459	0.43	0.462	0.447	0.453	0.446	0.459	0.448	0.438	0.444	0.444	0.445	0.467
415.086	0.107	0.425	0.425	0.43	0.379	0.423	0.383	0.407	0.401	0.409	0.424	0.414	0.41	0.415	0.414	0.4	0.387	0.392	0.411	0.406	0.437	0.481	0.458	0.457	0.458	0.452	0.426	0.44	0.463	0.43	0.465	0.451	0.457	0.45	0.463	0.452	0.442	0.449	0.446	0.444	0.469
420.087	0.108	0.428	0.427	0.435	0.38	0.426	0.386	0.407	0.403	0.412	0.425	0.416	0.412	0.417	0.417	0.403	0.389	0.394	0.412	0.409	0.44	0.485	0.462	0.46	0.461	0.454	0.431	0.443	0.467	0.433	0.469	0.454	0.46	0.453	0.466	0.454	0.446	0.453	0.451	0.45	0.47
425.087	0.108	0.429	0.428	0.438	0.381	0.427	0.389	0.408	0.406	0.416	0.426	0.418	0.414	0.42	0.42	0.406	0.391	0.395	0.414	0.412	0.443	0.488	0.464	0.462	0.464	0.456	0.435	0.446	0.471	0.434	0.472	0.457	0.462	0.456	0.469	0.457	0.448	0.455	0.454	0.452	0.474
430.087	0.108	0.432	0.431	0.442	0.382	0.429	0.392	0.41	0.41	0.421	0.429	0.422	0.416	0.423	0.424	0.409	0.394	0.4	0.417	0.416	0.448	0.492	0.467	0.466	0.468	0.46	0.44	0.45	0.474	0.437	0.477	0.46	0.466	0.459	0.473	0.458	0.45	0.459	0.458	0.453	0.478
435.088	0.108	0.435	0.434	0.444	0.383	0.43	0.395	0.411	0.415	0.424	0.431	0.423	0.418	0.426	0.428	0.411	0.397	0.403	0.419	0.419	0.452	0.495	0.47	0.469	0.473	0.463	0.445	0.454	0.475	0.437	0.483	0.464	0.47	0.462	0.475	0.461	0.453	0.462	0.462	0.458	0.478
440.089	0.109	0.439	0.435	0.447	0.383	0.431	0.398	0.412	0.418	0.427	0.434	0.425	0.421	0.429	0.431	0.413	0.4	0.404	0.418	0.421	0.455	0.498	0.472	0.471	0.475	0.467	0.45	0.456	0.479	0.44	0.484	0.467	0.472	0.465	0.478	0.464	0.456	0.466	0.467	0.46	0.482
445.089	0.109	0.441	0.436	0.449	0.385	0.432	0.4	0.414	0.423	0.431	0.435	0.428	0.424	0.432	0.435	0.416	0.402	0.406	0.421	0.426	0.458	0.501	0.477	0.474	0.478	0.471	0.454	0.459	0.481	0.445	0.489	0.47	0.475	0.468	0.482	0.466	0.459	0.468	0.47	0.461	0.486
450.09	0.109	0.444	0.439	0.452	0.387	0.433	0.403	0.417	0.426	0.435	0.439	0.431	0.427	0.436	0.439	0.418	0.405	0.408	0.428	0.43	0.462	0.504	0.481	0.478	0.483	0.475	0.458	0.463	0.482	0.447	0.491	0.473	0.478	0.472	0.485	0.468	0.461	0.472	0.471	0.464	0.494
455.091	0.109	0.447	0.441	0.453	0.388	0.433	0.405	0.417	0.431	0.438	0.442	0.433	0.429	0.439	0.442	0.421	0.408	0.411	0.429	0.434	0.466	0.506	0.484	0.481	0.486	0.479	0.461	0.465	0.487	0.451	0.494	0.476	0.481	0.475	0.488	0.471	0.464	0.475	0.474	0.468	0.493
460.091	0.11	0.448	0.443	0.454	0.388	0.433	0.407	0.422	0.434	0.441	0.44	0.434	0.431	0.441	0.445	0.422	0.409	0.413	0.43	0.437	0.469	0.508	0.488	0.482	0.489	0.483	0.465	0.467	0.489	0.462	0.499	0.479	0.483	0.477	0.489	0.474	0.467	0.478	0.482	0.472	0.497
465.092	0.11	0.451	0.444	0.457	0.39	0.434	0.408	0.423	0.44	0.445	0.441	0.437	0.434	0.444	0.449	0.424	0.41	0.416	0.433	0.441	0.475	0.511	0.491	0.486	0.492	0.487	0.468	0.47	0.49	0.463	0.502	0.482	0.486	0.481	0.492	0.477	0.469	0.48	0.482	0.476	0.506
470.093	0.11	0.454	0.447	0.459	0.392	0.437	0.412	0.425	0.444	0.448	0.445	0.44	0.438	0.447	0.453	0.425	0.413	0.419	0.439	0.446	0.48	0.515	0.496	0.49	0.497	0.491	0.472	0.474	0.49	0.462	0.506	0.485	0.489	0.484	0.495	0.48	0.474	0.485	0.486	0.481	0.508
475.093	0.11	0.456	0.45	0.46	0.393	0.437	0.414	0.428	0.446	0.451	0.447	0.443	0.44	0.45	0.457	0.424	0.412	0.42	0.442	0.449	0.482	0.518	0.499	0.492	0.5	0.496	0.474	0.476	0.493	0.469	0.507	0.488	0.491	0.487	0.498	0.484	0.476	0.489	0.49	0.481	0.511
480.094	0.111	0.459	0.451	0.461	0.394	0.436	0.415	0.43	0.449	0.455	0.453	0.444	0.442	0.453	0.46	0.424	0.413	0.425	0.445	0.453	0.486	0.52	0.502	0.494	0.505	0.499	0.478	0.48	0.5	0.471	0.512	0.491	0.494	0.489	0.5	0.487	0.477	0.494	0.495	0.484	0.513
485.094	0.112	0.461	0.455	0.463	0.397	0.435	0.418	0.431	0.454	0.457	0.455	0.446	0.445	0.455	0.463	0.426	0.413	0.427	0.446	0.455	0.489	0.523	0.505	0.497	0.509	0.502	0.48	0.48	0.502	0.48	0.516	0.493	0.497	0.492	0.502	0.49	0.481	0.495	0.497	0.49	0.521
490.095	0.111	0.463	0.457	0.465	0.399	0.436	0.42	0.431	0.455	0.462	0.458	0.447	0.448	0.457	0.465	0.427	0.413	0.43	0.449	0.459	0.492	0.525	0.508	0.5	0.512	0.506	0.482	0.482	0.505	0.481	0.52	0.496	0.499	0.494	0.505	0.493	0.484	0.5	0.5	0.493	0.524
495.096	0.112	0.466	0.461	0.469	0.403	0.437	0.424	0.435	0.461	0.467	0.466	0.449	0.451	0.46	0.469	0.428	0.418	0.434	0.453	0.465	0.495	0.528	0.512	0.503	0.516	0.51	0.484	0.486	0.508	0.488	0.523	0.5	0.502	0.497	0.507	0.497	0.485	0.501	0.501	0.495	0.526
500.096	0.112	0.468	0.464	0.47	0.404	0.437	0.426	0.435	0.463	0.472	0.469	0.449	0.453	0.462	0.472	0.43	0.419	0.437	0.455	0.467	0.498	0.53	0.514	0.505	0.52	0.514	0.486	0.486	0.509	0.486	0.526	0.502	0.504	0.5	0.51	0.5	0.487	0.504	0.503	0.5	0.535
505.097	0.113	0.47	0.466	0.472	0.406	0.437	0.427	0.435	0.467	0.476	0.474	0.449	0.455	0.465	0.474	0.431	0.423	0.44	0.458	0.47	0.5	0.532	0.516	0.508	0.524	0.517	0.489	0.487	0.514	0.494	0.529	0.504	0.506	0.502	0.513	0.504	0.491	0.508	0.506	0.503	0.536
510.098	0.113	0.471	0.469	0.474	0.408	0.436	0.428	0.434	0.467	0.478	0.476	0.449	0.456	0.467	0.477	0.432	0.425	0.442	0.459	0.474	0.503	0.535	0.519	0.51	0.526	0.52	0.49	0.488	0.518	0.496	0.532	0.507	0.508	0.504	0.515	0.507	0.493	0.511	0.509	0.506	0.539
515.098	0.114	0.473	0.472	0.477	0.412	0.439	0.431	0.439	0.471	0.481	0.481	0.45	0.462	0.47	0.481	0.435	0.429	0.446	0.465	0.476	0.505	0.537	0.522	0.513	0.528	0.524	0.492	0.491	0.52	0.503	0.533	0.509	0.51	0.506	0.518	0.511	0.495	0.512	0.512	0.509	0.547
520.099	0.114	0.477	0.476	0.48	0.414	0.44	0.434	0.439	0.474	0.482	0.486	0.452	0.464	0.473	0.484	0.438	0.435	0.451	0.466	0.479	0.506	0.539	0.524	0.515	0.532	0.526	0.494	0.489	0.522	0.507	0.538	0.512	0.514	0.509	0.521	0.514	0.498	0.515	0.511	0.513	0.547
525.1	0.115	0.478	0.479	0.483	0.418	0.441	0.435	0.441	0.478	0.486	0.491	0.454	0.466	0.475	0.487	0.439	0.439	0.454	0.467	0.482	0.509	0.542	0.528	0.517	0.535	0.53	0.496	0.489	0.526	0.515	0.539	0.515	0.516	0.511	0.523	0.517	0.5	0.517	0.514	0.517	0.549
530.1	0.115	0.479	0.481	0.484	0.42	0.443	0.438	0.442	0.478	0.489	0.491	0.456	0.47	0.478	0.49	0.439	0.441	0.456	0.473	0.485	0.511	0.543	0.529	0.52	0.536	0.533	0.499	0.488	0.528	0.513	0.542	0.516	0.518	0.513	0.526	0.521	0.504	0.521	0.519	0.521	0.552
535.101	0.116	0.48	0.484	0.486	0.422	0.445	0.438	0.442	0.482	0.49	0.495	0.458	0.47	0.479	0.492	0.441	0.444	0.46	0.472	0.488	0.514	0.545	0.531	0.521	0.538	0.534	0.501	0.489	0.532	0.517	0.545	0.519	0.52	0.516	0.529	0.522	0.506	0.524	0.519	0.526	0.558
540.101	0.116	0.482	0.487	0.489	0.427	0.448	0.442	0.447	0.485	0.496	0.501	0.462	0.473	0.482	0.497	0.44	0.448	0.463	0.474	0.49	0.514	0.548	0.534	0.524	0.54	0.537	0.503	0.494	0.533	0.525	0.548	0.522	0.523	0.518	0.531	0.525	0.509	0.524	0.52	0.526	0.557
545.102	0.117	0.485	0.491	0.492	0.433	0.451	0.443	0.452	0.487	0.498	0.502	0.464	0.474	0.484	0.499	0.443	0.453	0.465	0.478	0.495	0.515	0.55	0.536	0.527	0.541	0.54	0.504	0.497	0.534	0.525	0.55	0.523	0.525	0.521	0.535	0.528	0.511	0.525	0.522	0.531	0.561
550.102	0.117	0.485	0.494	0.493	0.434	0.453	0.446	0.451	0.492	0.498	0.507	0.468	0.476	0.486	0.502	0.449	0.456	0.47	0.481	0.495	0.518	0.552	0.537	0.529	0.543	0.542	0.508	0.502	0.538	0.528	0.553	0.525	0.528	0.523	0.538	0.53	0.514	0.528	0.524	0.534	0.56
555.103	0.118	0.487	0.496	0.495	0.438	0.454	0.447	0.453	0.493	0.504	0.508	0.47	0.477	0.488	0.505	0.452	0.459	0.472	0.484	0.5	0.519	0.554	0.539	0.531	0.543	0.544	0.51	0.504	0.542	0.534	0.556	0.528	0.53	0.524	0.54	0.532	0.516	0.53	0.528	0.536	0.565
560.104	0.118	0.489	0.499	0.496	0.442	0.458	0.451	0.455	0.497	0.503	0.513	0.474	0.48	0.491	0.508	0.455	0.462	0.474	0.487	0.502	0.52	0.557	0.542	0.533	0.545	0.546	0.511	0.51	0.543	0.535	0.559	0.531	0.532	0.527	0.543	0.534	0.519	0.532	0.529	0.539	0.56
565.104	0.119	0.49	0.501	0.498	0.448	0.46	0.455	0.456	0.5	0.512	0.518	0.478	0.482	0.493	0.51	0.458	0.464	0.48	0.49	0.504	0.52	0.56	0.545	0.536	0.546	0.548	0.513	0.514	0.545	0.537	0.562	0.534	0.535	0.53	0.545	0.537	0.521	0.533	0.53	0.543	0.567
570.105	0.119	0.492	0.502	0.499	0.45	0.462	0.458	0.457	0.502	0.513	0.518	0.48	0.483	0.495	0.513	0.461	0.467	0.483	0.494	0.506	0.524	0.562	0.547	0.538	0.547	0.549	0.516	0.516	0.548	0.54	0.564	0.536	0.537	0.532	0.547	0.538	0.523	0.535	0.532	0.545	0.574
575.106	0.12	0.493	0.504	0.502	0.453	0.464	0.462	0.456	0.505	0.516	0.523	0.482	0.483	0.498	0.516	0.462	0.469	0.486	0.496	0.508	0.528	0.565	0.55	0.54	0.548	0.55	0.517	0.518	0.55	0.545	0.568	0.538	0.539	0.534	0.549	0.54	0.525	0.536	0.534	0.55	0.577
580.106	0.121	0.495	0.507	0.505	0.457	0.466	0.468	0.462	0.506	0.516	0.523	0.484	0.485	0.5	0.517	0.467	0.472	0.491	0.501	0.507	0.528	0.567	0.553	0.543	0.548	0.552	0.52	0.521	0.551	0.544	0.57	0.541	0.541	0.536	0.552	0.543	0.527	0.539	0.537	0.553	0.578
585.107	0.121	0.496	0.508	0.505	0.459	0.467	0.468	0.462	0.51	0.521	0.525	0.487	0.487	0.503	0.522	0.471	0.473	0.493	0.503	0.51	0.531	0.57	0.554	0.545	0.55	0.553	0.523	0.524	0.554	0.544	0.574	0.543	0.544	0.538	0.553	0.545	0.529	0.542	0.542	0.55	0.574
590.108	0.122	0.499	0.51	0.509	0.462	0.469	0.473	0.465	0.515	0.52	0.53	0.489	0.488	0.505	0.524	0.477	0.477	0.499	0.504	0.513	0.533	0.572	0.557	0.547	0.551	0.555	0.525	0.526	0.555	0.546	0.576	0.545	0.546	0.54	0.555	0.547	0.531	0.544	0.54	0.555	0.577
595.108	0.122	0.503	0.513	0.512	0.465	0.47	0.478	0.47	0.518	0.525	0.531	0.491	0.489	0.507	0.526	0.48	0.479	0.501	0.508	0.514	0.535	0.575	0.561	0.55	0.552	0.556	0.525	0.529	0.555	0.548	0.579	0.548	0.548	0.542	0.557	0.55	0.534	0.545	0.542	0.558	0.582
600.109	0.123	0.506	0.515	0.515	0.468	0.473	0.482	0.475	0.519	0.526	0.534	0.493	0.491	0.509	0.527	0.483	0.481	0.505	0.51	0.516	0.538	0.577	0.564	0.551	0.553	0.557	0.527	0.531	0.557	0.553	0.581	0.549	0.55	0.544	0.559	0.551	0.536	0.547	0.543	0.56	0.58
605.11	0.124	0.508	0.516	0.516	0.471	0.474	0.485	0.477	0.523	0.524	0.537	0.495	0.491	0.511	0.529	0.487	0.483	0.508	0.512	0.519	0.541	0.58	0.565	0.553	0.554	0.558	0.529	0.532	0.559	0.555	0.584	0.552	0.552	0.545	0.559	0.553	0.537	0.549	0.547	0.564	0.59
610.11	0.125	0.512	0.519	0.519	0.475	0.476	0.49	0.481	0.524	0.532	0.54	0.496	0.494	0.513	0.53	0.489	0.484	0.512	0.514	0.522	0.544	0.582	0.568	0.554	0.555	0.559	0.53	0.533	0.56	0.56	0.585	0.554	0.554	0.547	0.561	0.555	0.539	0.551	0.548	0.566	0.593
615.111	0.126	0.514	0.521	0.521	0.48	0.478	0.494	0.485	0.527	0.528	0.541	0.498	0.495	0.515	0.531	0.494	0.488	0.514	0.516	0.524	0.545	0.585	0.57	0.555	0.556	0.561	0.533	0.536	0.561	0.561	0.587	0.555	0.556	0.549	0.563	0.556	0.542	0.554	0.551	0.565	0.59
620.111	0.126	0.517	0.523	0.523	0.482	0.479	0.497	0.489	0.529	0.532	0.541	0.499	0.497	0.517	0.532	0.498	0.492	0.515	0.52	0.527	0.547	0.586	0.571	0.557	0.557	0.563	0.535	0.538	0.56	0.564	0.588	0.557	0.558	0.55	0.565	0.56	0.544	0.556	0.551	0.569	0.593
625.112	0.127	0.52	0.523	0.525	0.488	0.483	0.494	0.49	0.528	0.537	0.54	0.5	0.495	0.518	0.532	0.499	0.49	0.517	0.522	0.525	0.545	0.588	0.573	0.558	0.558	0.565	0.539	0.537	0.561	0.568	0.589	0.559	0.559	0.55	0.563	0.563	0.545	0.555	0.551	0.576	0.593
630.113	0.128	0.523	0.528	0.526	0.491	0.486	0.498	0.492	0.532	0.538	0.548	0.501	0.499	0.518	0.534	0.501	0.493	0.521	0.525	0.533	0.55	0.591	0.576	0.558	0.56	0.565	0.54	0.545	0.564	0.574	0.591	0.562	0.563	0.552	0.566	0.562	0.547	0.56	0.555	0.576	0.589
635.113	0.129	0.524	0.529	0.527	0.494	0.488	0.5	0.494	0.535	0.542	0.549	0.503	0.5	0.519	0.534	0.505	0.496	0.521	0.525	0.534	0.552	0.592	0.577	0.559	0.561	0.566	0.54	0.543	0.566	0.574	0.592	0.562	0.564	0.554	0.566	0.563	0.548	0.561	0.557	0.575	0.593
640.114	0.13	0.527	0.531	0.53	0.498	0.488	0.503	0.497	0.538	0.546	0.55	0.505	0.503	0.52	0.537	0.508	0.499	0.526	0.528	0.534	0.556	0.594	0.58	0.562	0.565	0.567	0.542	0.544	0.567	0.57	0.593	0.566	0.567	0.558	0.568	0.565	0.551	0.564	0.561	0.57	0.6
645.115	0.131	0.53	0.535	0.533	0.502	0.49	0.507	0.501	0.539	0.553	0.555	0.508	0.507	0.523	0.537	0.512	0.503	0.528	0.531	0.537	0.558	0.596	0.583	0.563	0.567	0.571	0.545	0.546	0.568	0.575	0.594	0.567	0.569	0.559	0.569	0.567	0.553	0.566	0.564	0.572	0.603
650.115	0.131	0.533	0.537	0.535	0.507	0.493	0.509	0.506	0.542	0.547	0.557	0.509	0.51	0.525	0.539	0.514	0.506	0.53	0.533	0.539	0.56	0.597	0.586	0.565	0.569	0.572	0.548	0.549	0.569	0.576	0.594	0.569	0.571	0.56	0.572	0.57	0.556	0.57	0.566	0.58	0.612
655.116	0.132	0.537	0.54	0.538	0.51	0.494	0.509	0.508	0.545	0.547	0.556	0.511	0.512	0.527	0.539	0.515	0.507	0.535	0.539	0.541	0.561	0.601	0.589	0.567	0.572	0.575	0.549	0.549	0.57	0.579	0.594	0.571	0.574	0.562	0.573	0.571	0.558	0.572	0.566	0.58	0.607
660.116	0.133	0.54	0.541	0.539	0.512	0.496	0.511	0.51	0.546	0.549	0.56	0.512	0.515	0.529	0.54	0.517	0.507	0.535	0.54	0.545	0.562	0.602	0.59	0.568	0.573	0.576	0.551	0.551	0.572	0.58	0.592	0.572	0.575	0.563	0.574	0.572	0.56	0.576	0.572	0.581	0.61
665.117	0.134	0.541	0.543	0.542	0.514	0.499	0.513	0.514	0.548	0.55	0.561	0.514	0.517	0.531	0.541	0.519	0.509	0.537	0.542	0.546	0.565	0.605	0.593	0.57	0.574	0.579	0.552	0.554	0.573	0.581	0.591	0.574	0.577	0.565	0.575	0.574	0.562	0.576	0.571	0.58	0.608
670.118	0.135	0.545	0.546	0.545	0.517	0.501	0.513	0.514	0.55	0.553	0.564	0.517	0.52	0.533	0.541	0.521	0.512	0.54	0.549	0.549	0.568	0.607	0.595	0.572	0.577	0.581	0.555	0.556	0.574	0.586	0.592	0.575	0.579	0.566	0.576	0.577	0.563	0.578	0.572	0.582	0.612
675.119	0.136	0.547	0.547	0.547	0.52	0.501	0.515	0.517	0.551	0.556	0.562	0.518	0.524	0.534	0.542	0.523	0.512	0.542	0.553	0.548	0.568	0.609	0.598	0.573	0.58	0.582	0.557	0.557	0.576	0.583	0.591	0.577	0.581	0.568	0.579	0.578	0.565	0.581	0.574	0.58	0.611
680.119	0.138	0.548	0.548	0.547	0.521	0.505	0.515	0.517	0.552	0.555	0.566	0.52	0.526	0.535	0.542	0.525	0.515	0.546	0.554	0.553	0.57	0.61	0.599	0.574	0.583	0.584	0.56	0.559	0.577	0.593	0.593	0.579	0.583	0.57	0.58	0.581	0.567	0.584	0.576	0.587	0.615
685.12	0.139	0.553	0.551	0.551	0.523	0.503	0.515	0.518	0.553	0.558	0.566	0.522	0.529	0.537	0.543	0.526	0.516	0.55	0.557	0.555	0.571	0.612	0.602	0.577	0.585	0.587	0.561	0.56	0.578	0.594	0.594	0.581	0.585	0.572	0.581	0.582	0.569	0.585	0.577	0.593	0.614
690.12	0.14	0.554	0.552	0.551	0.524	0.506	0.514	0.518	0.554	0.559	0.566	0.523	0.531	0.539	0.543	0.527	0.516	0.55	0.56	0.555	0.572	0.614	0.603	0.578	0.587	0.588	0.562	0.562	0.581	0.598	0.593	0.583	0.586	0.573	0.582	0.585	0.57	0.588	0.581	0.588	0.616
695.121	0.141	0.556	0.553	0.553	0.526	0.509	0.516	0.519	0.555	0.564	0.569	0.525	0.533	0.542	0.544	0.531	0.52	0.553	0.562	0.563	0.573	0.615	0.605	0.58	0.589	0.59	0.564	0.564	0.582	0.603	0.595	0.583	0.588	0.575	0.584	0.588	0.573	0.592	0.585	0.594	0.617
700.121	0.142	0.559	0.555	0.555	0.526	0.512	0.516	0.52	0.557	0.569	0.569	0.527	0.535	0.544	0.545	0.533	0.519	0.553	0.565	0.565	0.575	0.616	0.607	0.582	0.592	0.592	0.565	0.566	0.583	0.606	0.596	0.585	0.59	0.577	0.585	0.591	0.574	0.593	0.584	0.599	0.619
705.122	0.143	0.562	0.557	0.558	0.528	0.514	0.517	0.521	0.559	0.573	0.568	0.529	0.537	0.547	0.546	0.535	0.522	0.551	0.566	0.566	0.577	0.618	0.609	0.585	0.594	0.595	0.567	0.567	0.584	0.606	0.597	0.587	0.592	0.58	0.587	0.593	0.577	0.596	0.587	0.599	0.621
710.123	0.144	0.565	0.557	0.56	0.529	0.515	0.516	0.523	0.559	0.577	0.57	0.531	0.538	0.549	0.547	0.537	0.523	0.557	0.568	0.568	0.577	0.62	0.611	0.587	0.597	0.597	0.569	0.569	0.586	0.608	0.6	0.588	0.593	0.581	0.588	0.596	0.578	0.598	0.589	0.6	0.622
715.123	0.146	0.569	0.559	0.563	0.531	0.518	0.515	0.524	0.562	0.576	0.569	0.534	0.54	0.55	0.548	0.54	0.524	0.557	0.567	0.568	0.579	0.622	0.613	0.59	0.6	0.599	0.57	0.568	0.587	0.608	0.602	0.591	0.596	0.584	0.59	0.599	0.58	0.599	0.592	0.604	0.625
720.124	0.147	0.571	0.559	0.563	0.531	0.519	0.516	0.525	0.562	0.576	0.57	0.535	0.541	0.552	0.549	0.542	0.525	0.558	0.567	0.572	0.58	0.624	0.615	0.593	0.601	0.6	0.571	0.573	0.589	0.611	0.603	0.592	0.598	0.584	0.591	0.601	0.582	0.6	0.596	0.609	0.627
725.125	0.148	0.574	0.561	0.566	0.533	0.524	0.517	0.528	0.563	0.58	0.571	0.537	0.543	0.554	0.549	0.545	0.527	0.56	0.568	0.572	0.581	0.626	0.618	0.595	0.604	0.603	0.573	0.574	0.59	0.612	0.605	0.594	0.6	0.586	0.593	0.603	0.583	0.604	0.597	0.61	0.628
730.125	0.15	0.575	0.562	0.565	0.533	0.525	0.518	0.53	0.565	0.581	0.573	0.538	0.544	0.555	0.55	0.547	0.528	0.563	0.571	0.578	0.584	0.626	0.619	0.596	0.605	0.603	0.574	0.575	0.592	0.619	0.606	0.595	0.601	0.587	0.594	0.606	0.585	0.606	0.599	0.621	0.631
735.126	0.151	0.577	0.564	0.569	0.535	0.527	0.519	0.533	0.566	0.582	0.574	0.54	0.546	0.557	0.551	0.548	0.531	0.559	0.573	0.58	0.586	0.628	0.621	0.598	0.607	0.604	0.577	0.58	0.595	0.621	0.608	0.597	0.603	0.589	0.598	0.609	0.587	0.608	0.6	0.617	0.634
740.126	0.152	0.579	0.566	0.572	0.536	0.528	0.52	0.536	0.569	0.584	0.575	0.542	0.548	0.559	0.553	0.551	0.533	0.562	0.569	0.579	0.587	0.63	0.623	0.601	0.609	0.607	0.58	0.581	0.595	0.618	0.61	0.598	0.605	0.591	0.599	0.612	0.589	0.608	0.601	0.619	0.636
745.127	0.154	0.58	0.568	0.572	0.536	0.529	0.52	0.535	0.569	0.585	0.574	0.544	0.55	0.56	0.553	0.552	0.533	0.563	0.571	0.581	0.589	0.631	0.625	0.602	0.61	0.608	0.582	0.581	0.596	0.622	0.611	0.6	0.607	0.592	0.6	0.615	0.59	0.612	0.603	0.627	0.638
750.128	0.155	0.581	0.569	0.574	0.537	0.529	0.525	0.539	0.571	0.586	0.575	0.545	0.55	0.561	0.555	0.555	0.536	0.561	0.572	0.585	0.59	0.632	0.626	0.604	0.612	0.61	0.584	0.583	0.599	0.622	0.612	0.6	0.608	0.593	0.601	0.617	0.592	0.613	0.604	0.626	0.641
755.128	0.157	0.583	0.571	0.576	0.539	0.531	0.53	0.541	0.573	0.586	0.574	0.547	0.552	0.562	0.556	0.557	0.537	0.562	0.568	0.586	0.591	0.633	0.629	0.607	0.615	0.61	0.587	0.588	0.601	0.621	0.615	0.603	0.61	0.595	0.603	0.62	0.595	0.614	0.605	0.624	0.643
760.129	0.158	0.585	0.573	0.577	0.541	0.533	0.535	0.542	0.576	0.587	0.574	0.548	0.554	0.563	0.558	0.56	0.537	0.561	0.57	0.587	0.593	0.635	0.632	0.61	0.617	0.614	0.59	0.591	0.603	0.614	0.617	0.606	0.613	0.596	0.605	0.623	0.596	0.617	0.607	0.631	0.644
765.129	0.16	0.586	0.574	0.578	0.542	0.534	0.536	0.544	0.579	0.592	0.575	0.55	0.555	0.564	0.559	0.561	0.54	0.562	0.57	0.59	0.594	0.637	0.633	0.611	0.619	0.614	0.592	0.588	0.605	0.621	0.619	0.608	0.614	0.597	0.607	0.625	0.598	0.619	0.611	0.635	0.647
770.13	0.162	0.588	0.577	0.579	0.543	0.536	0.538	0.547	0.578	0.598	0.577	0.552	0.558	0.566	0.561	0.564	0.542	0.562	0.574	0.592	0.595	0.638	0.633	0.613	0.621	0.616	0.594	0.593	0.606	0.621	0.621	0.609	0.616	0.599	0.609	0.628	0.599	0.62	0.614	0.634	0.646
775.13	0.164	0.59	0.58	0.581	0.544	0.541	0.54	0.549	0.579	0.604	0.58	0.552	0.558	0.565	0.56	0.565	0.547	0.567	0.576	0.594	0.596	0.64	0.634	0.615	0.621	0.617	0.596	0.596	0.608	0.625	0.623	0.61	0.616	0.599	0.611	0.63	0.602	0.621	0.614	0.637	0.648
780.131	0.166	0.592	0.581	0.583	0.545	0.544	0.542	0.55	0.581	0.61	0.581	0.554	0.561	0.567	0.562	0.567	0.549	0.567	0.576	0.597	0.6	0.642	0.635	0.617	0.622	0.618	0.598	0.599	0.61	0.617	0.624	0.612	0.618	0.601	0.613	0.633	0.604	0.624	0.616	0.634	0.648

## Sheet: S Figure 5
S Figure 5a, b					S Figure 5c
individual trajectory duration (s)					cell value : turn event detection frequency (Hz)
3D	2D
3.1	0.966667					2D			3D
0.966667	1.73333					reverse	flick	unclass.	reverse	flick	unclass.
2.23333	1				normalized on whole dataset population	0.009783	0.005814	0.0007929	0.06648	0.0542	0.00586
0.966667	0.8				normalized on >0.8 s population	0.04263	0.02534	0.003459	0.07906	0.06446	0.006969
0.8	0.9
5.83333	1.5
1.7	1.2
0.8	1.6				S Figure 5d
1	1.03333
1.03333	0.9				cell value : run event detection frequency (Hz)
2.13333	1.03333
1.53333	1.03333					2D			3D
3	0.933333					forward	backward	unclass.	forward	backward	unclass.
1.66667	1.63333				normalized on whole dataset population	0.002942	0.004413	0.008593	0.01876	0.03458	0.02475
2.6	0.8				normalized on >0.8 s population	0.01282	0.01923	0.03744	0.02231	0.04112	0.02943
0.9	1.06667
1.46667	1.4
2.16667	0.8
1.13333	1.63333
0.933333	1.1
1.13333	1.03333
0.833333	0.833333
0.966667	0.8
2	1.2
1.1	0.833333
2.26667	0.8
2.66667	1.9
0.8	0.8
1.56667	1.23333
4.7	1.7
1.16667	0.966667
2.23333	1.4
1.06667	0.833333
1.96667	1.23333
0.866667	2.06667
0.866667	2.03333
1.73333	1.2
2.6	1.06667
1.6	1.56667
1.8	1.43333
2.73333	0.8
4.23333	1.26667
1.43333	0.9
2	1.33333
1.36667	1.66667
0.8	0.833333
1.63333	0.866667
1.96667	0.833333
4	1.23333
1.6	0.9
1.4	1.3
1.46667	0.933333
1.73333	1.13333
1.03333	0.9
1.6	1.03333
1.16667	1.06667
1.7	0.9
2.36667	0.933333
2.43333	1.6
0.8	1.23333
2.46667	0.933333
1.46667	1.4
1.16667	1.06667
0.9	1.13333
1.03333	1
2.53333	2.16667
1.2	1
1.26667	1.23333
1.4	2.33333
1.2	1.66667
0.866667	0.866667
1.03333	2.33333
1.33333	1.1
0.9	1.06667
1.7	1.36667
0.9	1.03333
4.26667	1.06667
1.2	1.93333
0.9	1.63333
0.8	0.833333
0.966667	0.966667
1.03333	1
0.9	1.13333
1.56667	1.13333
1.03333	1.8
1.3	1.66667
0.833333	1.2
1.33333	1.7
2.86667	2.03333
1.36667	0.833333
0.966667	0.8
0.833333	3.1
0.933333	1.5
1.26667	1.3
0.933333	2.5
0.866667	0.933333
2.3	0.866667
1.43333	0.866667
0.833333	1.23333
0.8	1.1
0.9	1.23333
1.4	1.23333
2.83333	1.3
1.46667	1.33333
2.43333	1.1
1.3	1.03333
1.2	1.7
1.53333	0.866667
2.4	0.8
1.2	0.8
3.3	0.833333
0.8	0.866667
2.36667	0.8
1.16667	1.1
2.3	1.1
1.7	0.966667
0.866667	0.833333
0.833333	0.9
2.03333	1.03333
1.23333	0.966667
0.866667	1.03333
0.966667	1
0.9	1
1.93333	0.833333
1.03333	0.933333
3.63333	1.2
1.56667	1.1
1.33333	0.8
0.933333	1.1
1.06667	1.26667
3.43333	0.866667
0.866667	0.933333
4.56667	0.966667
2	2.16667
1.56667	0.833333
1.76667	0.8
0.8	0.8
0.866667	1.3
0.966667	1.26667
0.833333	1.4
0.8	2.56667
1.56667	0.866667
1.8	1.16667
0.933333	1.46667
2.26667	1.3
1.53333	1.23333
1.8	0.933333
1.43333	1.4
3.16667	1.1
0.966667	1.86667
1.36667	1.5
2.7	1.56667
1.86667	1.4
1.33333	0.9
3.13333	1.03333
2.13333	1.63333
0.833333	1.3
1.76667	0.8
2.7	0.833333
1.4	0.933333
4.23333	1
1.66667	1.83333
0.933333	1.4
2.3	0.9
1.66667	1.66667
0.8	0.966667
1.23333	1.3
1	1.4
0.933333	0.833333
2.26667	1.06667
2.8	0.8
0.8	0.966667
1.1	0.833333
1.06667	1.23333
2.93333	1.23333
0.9	1
2.26667	1.1
4.96667	1
1.1	1.76667
2.46667	1.16667
1.53333	0.966667
1.03333	1.83333
1.13333	0.8
1	1.16667
0.9	1
0.8	1.23333
0.9	1.16667
2.13333	0.866667
2.26667	2.1
2.83333	1.33333
0.9	0.833333
2.1	0.8
1.63333	1.1
0.866667	1.5
1.16667	1.06667
0.933333	1.26667
1.76667	1.5
1.16667	1.26667
1.63333	1.36667
0.966667	1.1
2.7	0.966667
1.56667	0.866667
1.06667	1.16667
2.53333	1.33333
1.13333	0.866667
1	1.53333
0.8	1.13333
2	1.36667
1.13333	2.86667
1.3	2.13333
2.3	1.4
1.96667	1.36667
2.43333	0.966667
1.7	0.933333
1.3	0.9
2.36667	0.866667
2.5	1.16667
0.933333	1.86667
1.6	0.833333
2.76667	1
1.36667	0.966667
1.86667	1.1
1.83333	0.933333
1.2	0.9
1.23333	2.73333
2.33333	0.866667
1.66667	0.9
3.96667	1.33333
1.5	0.966667
1.56667	0.866667
2.1	1.26667
0.8	1.6
0.833333	1.33333
2.63333	1
5.06667	1.4
1.7	0.833333
1	2.5
0.866667	0.866667
1.1	1.06667
0.966667	1.73333
1.26667	1.1
2.8	1.13333
2	1.13333
0.8	1.2
0.9	1.03333
1.83333	0.866667
1.56667	1.3
4.8	1.1
3.56667	0.933333
1.13333	1.16667
1.06667	0.8
3.3	1.03333
1.46667	1.73333
1.16667	0.933333
3	1.86667
1.23333	1.1
2.66667	0.9
1.23333	1.13333
0.866667	1.43333
0.866667	3.23333
4.63333	1.1
0.9	0.8
1.76667	1
1.5	1
6.4	0.8
0.866667	2.03333
1.26667	1.33333
1.5	1.16667
1.1	1.16667
0.966667	1.2
1.33333	1.5
2.86667	0.833333
1.13333	1.03333
1.93333	1.06667
1.86667	1.3
3.16667	0.8
1.23333	4.83333
1.1	1.76667
2.73333	0.933333
1.6	1
1.53333	0.966667
1.56667	1.26667
1.13333	1.16667
0.9	0.966667
3.76667	0.8
1.63333	1.03333
1.96667	1.96667
0.966667	0.833333
0.833333	1.23333
0.866667	1.2
0.833333	0.9
1.2	1
1.33333	0.9
1	1.23333
2.2	0.8
2.93333	0.833333
1.36667	1.23333
1	0.9
0.9	0.8
0.8	0.866667
0.933333	0.9
0.833333	1.8
1.53333	1.2
2.1	0.9
1.1	0.866667
0.8	1.03333
1.13333	1
2.06667	1.13333
1.53333	0.966667
2.4	1.03333
1.3	2.06667
0.866667	1.16667
0.9	1.33333
1.7	1.2
1.16667	0.933333
2.03333	1.16667
0.9	0.9
1.63333	1.3
1.26667	1.76667
1.1	2.16667
1.53333	0.833333
1	0.933333
1.56667	0.966667
0.9	1.06667
1.1	0.933333
1.16667	0.9
1.2	1.66667
2.33333	1.4
1	1.03333
2.53333	1.3
1.3	0.9
0.833333	2.9
1.4	1.23333
3.33333	1.13333
1.23333	3.5
1.9	1.03333
0.8	1.1
3.56667	0.833333
1.7	1
1.16667	1.66667
2.63333	0.833333
2.9	0.933333
1.96667	0.966667
1.93333	0.9
3.46667	0.866667
1.26667	1.33333
1.46667	1.13333
0.933333	1
1.96667	0.833333
1.43333	1.06667
1.26667	1.56667
1.2	1
2.26667	1.66667
3.06667	1.23333
1.13333	0.8
1.1	1.1
1.73333	1.06667
1.16667	0.833333
1.56667	1.2
1.63333	2.13333
2.13333	0.8
0.933333	1.16667
5.06667	0.966667
1.16667	1.03333
3.1	1.06667
0.933333	0.8
0.9	0.833333
1.3	0.8
0.833333	0.9
3.53333	0.8
0.8	3.26667
1.23333	0.8
1.06667	1.13333
1.2	1.06667
1.56667	1
1.53333	1
3.03333	1.56667
0.866667	2.26667
1	0.9
1.03333	0.9
1.86667	0.933333
3.53333	1.33333
1.9	0.833333
1.06667	1.03333
2.53333	1
1.06667	1.26667
2.86667	0.9
2.56667	0.833333
1.36667	0.866667
2.83333	1.66667
0.9	1.1
2.56667	1.46667
1.13333	3.36667
2.53333	1.06667
1	1.3
1.03333	0.9
0.966667	1.7
0.833333	1.46667
2.26667	1.03333
4.1	1.23333
2.1	1.36667
1.53333	1.3
0.9	1.3
2.46667	1.03333
1.13333	0.933333
1.63333	0.966667
1	0.933333
1.1	1.1
1.03333	1.13333
4.06667	0.866667
3.56667	0.9
0.8	0.833333
0.933333	1.3
0.866667	0.933333
0.966667	0.9
1.53333	1.2
0.866667	1.06667
1.6	0.8
0.833333	0.866667
0.933333	0.8
2.66667	0.833333
1.26667	0.8
1.26667	2.13333
1.26667	1.06667
1.36667	1
4.36667	1.86667
1.33333	1.66667
1.66667	2.1
0.933333	0.9
4.46667	0.833333
0.833333	1.26667
1.26667	0.833333
1.23333	0.833333
0.966667	0.933333
1.7	1.1
2.3	0.866667
1.5	0.8
1.73333	1.86667
4.6	0.866667
1.3	0.966667
3.53333	0.9
1.23333	0.9
3.46667	1
0.866667	1.23333
1.6	0.966667
0.833333	1.33333
1.56667	1.2
1.06667	0.9
1.36667	1
1.13333	1
1.4	1.06667
1.46667	1.36667
1.33333	1.03333
1.56667	0.8
1.03333	0.8
1.03333	0.9
0.833333	0.8
1.5	1.23333
2.1	1.1
0.933333	1.3
1.93333	1.66667
1.16667	1.06667
1.93333	1.16667
0.933333	0.8
2.1	0.866667
0.933333	1.2
0.933333	0.833333
0.866667	1.2
0.933333	1.6
1.33333	1.36667
3.23333	1.7
2.06667	0.833333
1.13333	1.16667
1.03333	1.2
3.66667	1.03333
4.16667	2.16667
1.1	0.9
0.833333	1.1
0.933333	0.833333
1.13333	1.03333
1.66667	0.933333
2.33333	1.03333
1.4	1.06667
0.933333	1.43333
0.833333	1.13333
2.1	0.866667
0.833333	0.933333
0.933333	1.5
2.4	0.866667
1.1	2.06667
5.3	0.966667
1.06667	1
3.43333	0.866667
0.8	0.933333
3.73333	1.3
0.866667	1.06667
0.9	1.36667
0.9	0.833333
2.06667	1.16667
1.9	1
1.86667	1.06667
0.9	0.866667
0.866667	2.03333
0.933333	1.63333
0.933333	0.933333
1.1	0.933333
1.43333	1.1
0.8	1.33333
1.86667	1.13333
1.1	0.9
0.833333	1.03333
0.966667	1.33333
2.53333	1.43333
0.9	1.2
1.2	0.9
6	0.9
1.13333	2.2
2.73333	1.9
2.03333	1.03333
3.1	1.13333
2.56667	0.8
1.86667	1.03333
1.33333	1.1
0.866667	0.9
1	1.1
1.3	1
1.26667	0.833333
0.966667	1.73333
3	1.2
1.23333	0.8
1.43333	1.1
0.966667	0.966667
1	0.9
0.9	0.866667
1.5	0.8
0.866667	1.23333
2.6	0.8
1.3	1.26667
1.43333	1
1.16667	1.33333
2.2	0.833333
1.43333	0.8
1.63333	1.2
3.1	1.03333
2.3	1.26667
0.866667	1.96667
1.1	0.866667
1.13333	0.866667
0.833333	1.33333
2.76667	0.9
1.43333	0.833333
0.933333	1.63333
0.8	0.8
1.63333	1.26667
1.33333	0.933333
4.06667	1.53333
0.833333	1.46667
1.33333	1.8
1	0.9
2.93333	1.4
0.866667	0.8
2.43333	1.5
1.7	0.933333
3.56667	0.933333
1.8	1
2	1.73333
5.73333	1.23333
1.7	1.2
1.63333	0.933333
2.56667	0.833333
0.966667	1.2
1.46667	0.866667
2.53333	0.8
1.93333	1.4
2.03333	1.03333
1.26667	0.833333
1.26667	0.866667
1.36667	1.46667
1.1	0.9
3.36667	0.8
1.1	1.2
1.4	1.96667
2.86667	0.8
4.43333	1.43333
1.2	1.76667
0.866667	0.966667
2.6	0.933333
1.66667	0.8
1.56667	1.1
0.866667	1.23333
1.76667	0.933333
2.3	0.866667
1.2	2.23333
1.56667	1.3
1.06667	1.2
0.8	1.56667
1.86667	1.2
0.8	1.06667
1.06667	0.866667
1.6	1.9
2.36667	1.26667
3.1	0.933333
0.9	1.13333
0.9	0.833333
1.5	1.3
1.23333	1.4
1.56667	1.2
1.06667	0.9
2.73333	1.06667
1.2	1.26667
1.13333	1.1
2.63333	1.33333
0.866667	1.96667
2.2	1.4
2.4	1.23333
1.16667	0.933333
1	1.96667
5.1	1
0.9	0.833333
0.866667	0.833333
2.9	0.866667
3.23333	0.966667
1.86667	1.06667
0.866667	1.06667
1.43333	0.833333
1.43333	0.9
1	1.06667
0.966667	0.9
1.26667	2.13333
0.833333	0.933333
1.2	1.36667
0.866667	0.8
1.43333	1.1
1	0.833333
1.2	1.1
1.16667	0.933333
1.16667	0.833333
1.23333	1.26667
1.5	2.13333
0.866667	0.933333
1.16667	2.36667
1.9	1.26667
0.9	0.833333
1.36667	1.5
1.36667	1.23333
0.833333	1.5
1.1	0.933333
1.23333	0.933333
1.23333	0.8
0.966667	0.9
1.16667	0.9
0.966667	1.46667
1.36667	1.06667
1.56667	0.9
1.86667	1.43333
2.9	1.06667
1.1	1.16667
3.26667	1.06667
2.66667	1.13333
2.33333	1
2.33333	1.36667
1.23333	1.7
0.9	1.23333
1.2	0.866667
1.4	1.13333
1.33333	1
0.833333	1.7
1.9	1.5
1.3	0.8
1	1.66667
0.966667	1.06667
1.86667	0.933333
2.93333	0.9
0.9	1.1
2.7	0.866667
1.2	1.06667
1.2	1.06667
1.26667	0.966667
1.06667	1.06667
2.13333	0.966667
3.4	0.9
0.866667	0.966667
1.16667	0.9
1.96667	1.23333
1.46667	1.2
1.33333	1.36667
1.36667	1.53333
2.3	0.866667
0.966667	1.16667
1.7	1.23333
0.966667	0.8
2.8	0.933333
2.03333	1.26667
1.16667	1.56667
1.8	1.46667
1.13333	1.1
1.63333	0.8
1.56667	0.933333
1.26667	1.1
3.73333	0.9
1.3	1.43333
1.36667	1.53333
0.8	0.933333
1.9	0.833333
2.9	0.966667
2.46667	1.23333
1.73333	1.56667
0.9	0.933333
1.53333	1.03333
2.2	3.36667
5.4	1.06667
1.26667	0.833333
1.03333	1.2
1.36667	1.13333
1.36667	3.1
1.26667	0.866667
1	2.43333
1.36667	0.8
1	1.33333
1	1
2.46667	0.933333
0.933333	1.46667
1.26667	0.966667
1.33333	0.966667
4.33333	0.9
3.26667	1.06667
2.2	1.13333
1.63333	1.33333
2.93333	1.06667
1.56667	0.9
0.8	0.866667
0.833333	1.1
1.06667	1.53333
4.4	1.33333
2.9	0.966667
0.866667	1.66667
1.7	1.06667
1.3	1.56667
1.4	2.16667
1.03333	0.9
1.26667	1.23333
1.03333	1.03333
1.03333	1.2
0.833333	1.03333
2.3	0.966667
1.6	1.93333
1.1	1.16667
1.06667	1.26667
1.03333	0.966667
2.63333	1.53333
1.5	1
1.76667	2.23333
2.36667	1
1.83333	0.8
1.1	1.33333
1.56667	1.9
1.86667	1.36667
0.9	2.16667
1.03333	1.33333
1.56667	0.966667
1.4	1.16667
2.3	0.966667
0.933333	0.9
3.9	1.73333
1.1	1.93333
1.2	1
0.8	0.866667
1.23333	1.26667
2.33333	1.2
0.866667	0.933333
0.966667	1
1.23333	0.933333
1.6	1.56667
1	1.33333
0.866667	1.1
1.33333	1.13333
1.66667	1.06667
0.866667	1.03333
0.866667	0.933333
0.833333	1.86667
0.8	1.3
1	1.23333
1.33333	0.833333
1.23333	1.06667
1.06667	1.23333
0.833333	1.5
0.966667	1.43333
1.43333	1.46667
5.5	1.5
1.56667	1
2.8	1.86667
2	1.9
0.866667	0.933333
1	1.1
1.03333	0.9
1.03333	0.9
0.8	1.13333
0.833333	1.03333
1.53333	1.16667
1.4	1.16667
3.26667	1.03333
1.93333	1.06667
2.3	1.1
3.53333	1.23333
3.33333	0.833333
1.3	1.03333
2.9	1.66667
0.8	2.06667
2.7	1.56667
0.966667	1.13333
0.833333	0.8
2.53333	1.3
2.03333	1.06667
1.53333	2
1	0.833333
1.43333	0.9
1	0.833333
1.66667	1.33333
2.23333	1.06667
0.8	0.8
1.86667	0.9
0.866667	0.933333
1	0.9
2.73333	1.2
1.5	1.26667
1	1.6
1.3	1.9
2.93333	1.23333
1.73333	0.833333
0.866667	0.8
0.833333	0.933333
1.4	2.8
1	0.966667
2.3	1.03333
0.8	0.966667
1.6	0.8
1.73333	0.9
1.3	1.16667
2.4	0.866667
1.33333	0.833333
2.16667	0.833333
0.866667	0.8
1.3	1.2
5.3	1
0.866667	1.03333
1	1.06667
1.6	1.1
0.8	1.2
3.46667	0.8
2.56667	0.933333
0.966667	1.4
0.8	1.4
1.7	0.966667
2.33333	0.9
1.5	1.53333
2.73333	0.833333
0.866667	1.33333
2.33333	1.13333
2.63333	1
1.3	0.933333
0.8	1.6
0.966667	1.5
1.26667	1.03333
4.5	1.33333
3.63333	1.13333
1.53333	1.83333
0.966667	0.833333
1.03333	1.3
1.9	1.03333
2.6	1.06667
1.93333	1.66667
0.966667	1.13333
1.83333	0.933333
1.86667	0.866667
1.16667	2.06667
1.16667	0.833333
7.83333	1.23333
1.63333	1.63333
1.73333	1.16667
0.933333	1
1.63333	0.833333
2.13333	1.06667
3.36667	0.966667
0.866667	0.8
1.2	1
3.13333	0.833333
1.53333	0.933333
2.53333	0.9
2.16667	3.13333
0.833333	1.76667
2	0.966667
1.46667	1.1
1.13333	0.933333
0.933333	0.8
0.8	0.9
0.9	0.966667
1.53333	1.16667
3.13333	0.8
2.3	0.966667
0.9	0.933333
3.1	1.8
1.96667	1.13333
1.03333	1.13333
1.2	0.833333
1.26667	1
1.2	1.03333
0.866667	1
1.1	0.933333
1.73333	1.53333
0.9	1.76667
1.36667	1.06667
2.83333	0.9
0.8	0.966667
1.2	1.7
0.8	1
2.43333	0.9
1.23333	0.8
1.36667	0.866667
1.26667	1.03333
0.8	0.8
0.9	0.8
1.96667	1.16667
1.6	1.5
0.8	0.833333
1.06667	1.46667
0.833333	0.933333
2.8	1.13333
1.1	1.26667
2.06667	1.83333
1.46667	1.36667
1.06667	0.8
2.03333	1.46667
0.8	1
0.866667	1.03333
0.9	1.4
3.3	0.866667
1.06667	0.866667
1.06667	0.966667
0.933333	0.933333
1.5	1.43333
1.13333	0.866667
1.4	0.8
1.06667	0.966667
0.833333	1.16667
2.6	2.03333
0.9	0.966667
0.833333	1.03333
2.7	0.8
1.6	0.9
1.3	1
1.93333	1.36667
0.866667	1.36667
0.8	0.8
1.06667	1.33333
0.833333	1.16667
1.46667	0.9
1.7	0.866667
1.8	1.06667
1.16667	0.8
0.8	0.866667
1.86667	1.13333
2.23333	0.966667
1.06667	1.56667
3.1	1.06667
1.86667	1.43333
0.8	1.4
2.13333	1.06667
1.06667	2.6
1.83333	1.4
1.2	2.1
2.73333	1.36667
1.23333	0.866667
1.2	0.8
2.86667	1.13333
1.83333	0.8
1.1	0.866667
1.06667	0.9
2.23333	0.933333
1.83333	0.8
3.5	1.03333
2.13333	2.26667
2.16667	1.16667
1.4	1.06667
0.833333	0.8
1.36667	1.23333
1	0.866667
1.9	0.9
1.63333	0.966667
3.76667	0.9
1.36667	0.8
3.13333	1.5
2.4	2.66667
3.56667	0.866667
0.933333	2.13333
0.933333	1
3.4	0.8
2.86667	0.933333
0.866667	1
1	1.56667
1.23333	0.866667
1.63333	1.23333
1.3	1.13333
1.2	1
1.06667	1.5
0.966667	1.03333
1.93333	0.833333
1.16667	1.16667
1	0.966667
1.1	1.13333
4.66667	0.833333
1.1	0.966667
0.966667	1.03333
1.63333	0.933333
3.13333	1.46667
0.8	0.933333
1.83333	1.1
1.3	1.16667
1.73333	1.06667
2.2	0.933333
1.33333	1.16667
1.23333	1.33333
0.833333	0.966667
1.16667	0.8
1.16667	1
1.13333	1.56667
2	0.866667
1.33333	2.23333
1.56667	0.9
1.76667	0.866667
0.933333	0.866667
0.9	0.9
0.933333	1.2
1.56667	0.933333
2.9	0.933333
2.9	1.43333
6.1	1.33333
1.26667	1.06667
2.73333	1.13333
1.26667	0.9
1.26667	0.833333
1.1	0.866667
1.5	1
1.1	1.63333
1.73333	1.13333
2.1	1.86667
0.9	1.3
1.33333	1.66667
0.866667	1.26667
1.36667	0.9
1	1.6
1.3	1.3
1.3	1.23333
1.1	1.13333
1.1	1.2
1.4	0.933333
1.56667	0.966667
0.9	1.03333
1.06667	1.06667
0.833333	1.03333
1.86667	0.9
1.1	0.966667
0.9	1
1	1.26667
2.13333	0.833333
0.933333	0.833333
1.63333	0.833333
0.966667	1.4
3.63333	2.86667
0.833333	0.966667
1.23333	0.833333
2.96667	0.8
1.6	2.16667
2.03333	0.8
1.5	1.23333
1.93333	2.1
1.33333	1.56667
1.56667	1.23333
1.46667	0.933333
1.86667	2.3
1.16667	0.9
0.933333	1.16667
0.8	1.2
1.03333	0.9
1.06667	2.3
1.63333	1.06667
1.5	1.03333
4.83333	1.1
1	1.26667
2.06667	0.933333
1.7	0.9
3.33333	1
0.9	0.966667
3.23333	1.4
3.63333	0.933333
0.9	0.966667
1.83333	1.1
4.6	0.9
1.76667	0.866667
4.4	0.8
2.96667	1.76667
1.06667	0.866667
2.1	1.33333
1.23333	1.4
0.8	1.26667
1.2	1.56667
1.23333	0.833333
0.9	1
1.2	1.93333
1.1	0.9
4.6	0.8
0.9	0.833333
1.26667	1.36667
0.833333	1.56667
1	1
0.933333	1.06667
1.76667	0.8
4.23333	0.9
1.36667	1.1
1.96667	0.866667
0.933333	2.23333
1.3	1.7
2.4	1.23333
0.9	0.9
3	1.53333
0.966667	0.966667
1.13333	1.16667
1.2	1.33333
1.06667	0.8
1.03333	0.866667
1.1	1.26667
1.23333	0.8
1.56667	0.866667
1.3	0.933333
1.03333	0.966667
2.6	0.833333
0.9	1.9
1.9	0.966667
2.63333	0.8
1	2.66667
1.3	1
2.53333	0.866667
0.966667	1.23333
3.93333	0.866667
1.23333	0.9
0.966667	0.866667
0.966667	0.9
1.06667	1.76667
0.833333	0.933333
1.1	1.03333
2.43333	0.866667
1.56667	1.6
1.83333	0.833333
2.63333	0.833333
1.7	1.03333
1.66667	1.3
0.866667	3.76667
1.23333	0.8
1.06667	2.66667
1.2	0.866667
1.1	1.6
2.06667	1.26667
1.03333	0.866667
1.7	1.33333
1.36667	0.866667
0.833333	1.63333
6.43333	0.8
2.93333	1.06667
1	0.933333
0.8	0.8
1.13333	1.26667
2.03333	0.933333
1.23333	0.866667
3.43333	1.43333
1.13333	0.833333
1.66667	0.966667
1.03333	1.5
1.66667	0.833333
1.4	1.2
1.23333	0.866667
2.26667	0.966667
0.966667	0.9
2.93333	1.53333
0.833333	1.9
1.3	0.966667
1.93333	0.833333
1.06667	1.23333
1.33333	1
2.06667	0.933333
0.966667	0.966667
1.1	0.833333
0.8	0.933333
1.36667	0.933333
2.13333	1.76667
2.1	1.43333
1.06667	0.833333
1.76667	0.966667
1.23333	1.33333
2.3	0.866667
0.966667	0.866667
1.03333	1.36667
1.03333	0.9
1.53333	0.833333
1.63333	1.06667
1.13333	0.866667
1.56667	0.866667
0.833333	0.966667
1.23333	1.1
0.8	1.16667
3.26667	1.16667
2.6	1.26667
3.36667	0.866667
1.13333	1.4
2.03333	1.7
2.56667	1.1
1.26667	0.8
1.13333	0.9
2.6	1.16667
1.66667	1.06667
1.03333	0.866667
4.13333	1.46667
1.2	2.3
1.63333	0.866667
1.43333	1
1.7	1.2
1.66667	1.46667
1.6	0.866667
1.7	0.9
1.56667	0.866667
3.96667	1.2
1.53333	1.2
1.5	1.36667
0.9	1.43333
1.46667	1.4
1.93333	0.9
0.833333	1.1
1.63333	0.966667
0.8	0.933333
1.43333	1.1
2.83333	0.8
1.33333	0.933333
1.93333	0.966667
1.53333	1
1	0.966667
0.9	1.3
1.6	0.8
1.06667	0.9
0.966667	1.1
0.8	1.06667
3.43333	1.4
0.9	0.833333
1.03333	0.866667
1.5	1.1
2.63333	0.866667
1.53333	1.33333
1.13333	1.8
3.56667	1.26667
2.8	1.1
2.33333	0.966667
1.13333	1
1.96667	0.966667
1.13333	1.2
1.76667	1.13333
1.06667	1.1
0.8	1.7
1.4	1.33333
1.16667	0.933333
0.8	2.3
1.6	1.36667
3.46667	1.43333
0.833333	0.966667
1.43333	2.66667
0.933333	1.4
[truncated: 86,517 more rows]
